# Supplementary material for: Effects of phytoplankton, viral communities, and warming on free-living and particle-associated marine prokaryotic community structure
Source: Nat Commun. 2022 Dec 23;13:7905. doi: 10.1038/s41467-022-35551-4 (PMC9780322; doi:10.1038/s41467-022-35551-4)
Supplement: Supplementary file 3 — Source Data [file 41467_2022_35551_MOESM3_ESM.xlsx]

## Sheet: Fig1
Date	MEI	SST	Chla	PP
#	unitless	degree-C	mg/m^3	mg C/m^2/day
2005-01-01	0.325	15.555	1.544	988.444
2005-02-01	0.816	15.5929	0.345417	817.853
2005-03-01	1.057	15.712	19.7741	2028.7
2005-04-01	0.626	15.0588	7.69079	2800.65
2005-05-01	0.885	17.3311	1.891	1490.41
2005-06-01	0.589	18.6943	0.595429	1838.49
2005-07-01	0.519	19.4569	0.357667	2153.57
2005-08-01	0.343	20.6016	0.2338	1254.28
2005-09-01	0.296	20.205	0.366652	1749.48
2005-10-01	-0.179	19.305	0.524421	1020.82
2005-11-01	-0.385	17.7867	0.4355	1021.53
2005-12-01	-0.55	15.8406	0.427182	923.176
2006-01-01	-0.428	14.6196	1.19417	1682.67
2006-02-01	-0.414	15.4492	15.5716	1131.46
2006-03-01	-0.521	13.795	5.84913	2913.62
2006-04-01	-0.571	15.3233	5.57325	2081.74
2006-05-01	0.045	18.2467	0.845375	1825.85
2006-06-01	0.526	20.1711	0.386643	1738.26
2006-07-01	0.716	21.7913	0.400917	1072.96
2006-08-01	0.748	22.5365	0.200261	691.061
2006-09-01	0.8	20.8658	0.248632	718.782
2006-10-01	0.939	19.1354	0.282526	733.112
2006-11-01	1.272	18.3609	0.290381	785.156
2006-12-01	0.965	16.1897	0.46732	973.208
2007-01-01	0.985	14.8466	1.83625	1441.93
2007-02-01	0.537	14.9925	0.443412	929.024
2007-03-01	0.125	14.8197	1.7885	2378.05
2007-04-01	0.026	14.5959	2.10033	3239.91
2007-05-01	0.348	16.0419	1.99625	2909.27
2007-06-01	-0.155	18.5783	0.273929	942.077
2007-07-01	-0.248	20.8381	0.250615	999.547
2007-08-01	-0.442	21.9594	0.27375	888.729
2007-09-01	-1.197	19.7332	0.47904	878.386
2007-10-01	-1.217	19.0597	0.2827	933.818
2007-11-01	-1.155	17.04	0.378818	1151.53
2007-12-01	-1.178	14.8717	0.9573	1179.61
2008-01-01	-1.006	14.0993	1.46647	1604.55
2008-02-01	-1.371	14.1612	0.991579	1928.23
2008-03-01	-1.552	14.9089	2.26212	3233.76
2008-04-01	-0.858	15.7868	2.25426	3479.03
2008-05-01	-0.345	17.5103	0.7836	1955.51
2008-06-01	0.142	19.2416	0.471571	1197.53
2008-07-01	0.088	20.6765	0.292933	976.763
2008-08-01	-0.269	21.7315	0.229579	852.738
2008-09-01	-0.58	21.0791	0.208313	778.257
2008-10-01	-0.699	19.3681	0.2405	695.512
2008-11-01	-0.588	17.4943	0.39	689.431
2008-12-01	-0.646	15.2527	0.419067	1143.2
2009-01-01	-0.714	15.1542	1.20971	1799.54
2009-02-01	-0.69	14.5315	1.09728	1347.2
2009-03-01	-0.705	14.662	1.93835	2251.05
2009-04-01	-0.106	15.7357	1.75487	1847.07
2009-05-01	0.326	17.694	0.751538	1266.83
2009-06-01	0.751	18.9173	0.270714	1289.29
2009-07-01	1.06	20.2644	1.47967	1263.03
2009-08-01	1.05	20.2855	0.528	915.424
2009-09-01	0.707	21.8731	0.3765	624.33
2009-10-01	0.883	19.0178	0.193083	635.389
2009-11-01	1.107	17.6594	0.238278	644.086
2009-12-01	1.059	15.6343	0.406727	844.602
2010-01-01	1.066	15.195	1.08891	1045.85
2010-02-01	1.526	15.5344	0.530588	865.248
2010-03-01	1.462	15.1746	1.44267	1535.3
2010-04-01	0.978	15.415	0.7296	1641.36
2010-05-01	0.658	15.7476	0.774632	2282.43
2010-06-01	-0.228	18.0404	0.220917	911.5
2010-07-01	-1.103	18.6173	0.395	1449.19
2010-08-01	-1.671	19.0862	0.506905	1496.76
2010-09-01	-1.879	18.5856	0.50805	1135.71
2010-10-01	-1.892	19.4373	0.263333	1250.18
2010-11-01	-1.477	16.9613	0.340917	3170.08
2010-12-01	-1.558	14.545	0.474	2108.81
2011-01-01	-1.719	14.643	20.3895	1805.29
2011-02-01	-1.544	14.6943	0.426	1834.92
2011-03-01	-1.554	14.0255	4.95133	3381.25
2011-04-01	-1.387	16.1309	0.538	1805.98
2011-05-01	-0.199	17.22	0.4655	2673.16
2011-06-01	-0.003	17.7258	0.403857	2121.13
2011-07-01	-0.193	19.7686	0.269933	1201.38
2011-08-01	-0.517	19.7779	0.295905	1181.36
2011-09-01	-0.778	NA	0.324059	1365.3
2011-10-01	-0.939	17.1366	0.371444	1421.65
2011-11-01	-0.938	16.9869	1.05764	887.408
2011-12-01	-0.945	NA	0.162667	866.147
2012-01-01	-0.98	15.1642	0.22915	959.096
2012-02-01	-0.675	15.2441	0.358176	1027.9
2012-03-01	-0.382	14.2418	0.3845	3042.42
2012-04-01	0.11	14.7915	0.542063	2885.89
2012-05-01	0.757	17.3267	0.391333	1784.38
2012-06-01	0.842	18.6008	0.280313	1408.59
2012-07-01	1.126	19.5109	0.247812	1188.67
2012-08-01	0.607	21.741	0.2015	687.394
2012-09-01	0.316	21.4753	0.138524	605.826
2012-10-01	0.069	20.7332	0.174962	585.501
2012-11-01	0.127	18.1986	0.223278	650.299
2012-12-01	0.111	16.3585	0.207125	809.664
2013-01-01	0.103	14.1054	0.917632	1282.17
2013-02-01	-0.068	14.3743	0.402316	1242.08
2013-03-01	-0.026	14.007	0.6656	1060.9
2013-04-01	0.09	16.0442	1.13667	2341.01
2013-05-01	0.205	18.4783	0.389556	1150.1
2013-06-01	-0.094	19.1367	0.297357	1054.41
2013-07-01	-0.314	20.5759	0.265444	911.285
2013-08-01	-0.481	19.5043	0.32	826.087
2013-09-01	-0.155	20.0371	0.314182	787.541
2013-10-01	0.115	20.0581	0.221125	664.858
2013-11-01	-0.053	18.145	0.246105	582.578
2013-12-01	-0.234	NA	0.211333	790.54
2014-01-01	-0.27	15.4873	0.204353	657.815
2014-02-01	-0.259	16.2555	0.254	737.285
2014-03-01	0.018	17.2154	0.252	1494.86
2014-04-01	0.295	16.0796	1.06605	1746.32
2014-05-01	1.001	18.5438	0.199867	910.264
2014-06-01	1.046	20.1006	0.199067	838.831
2014-07-01	0.915	21.845	0.137141	775.677
2014-08-01	0.937	22.121	0.499406	779.851
2014-09-01	0.557	23.2479	0.236088	665.051
2014-10-01	0.421	22.4178	0.15209	508.43
2014-11-01	0.754	20.3555	0.156313	531.779
2014-12-01	0.566	18.4395	0.209161	500.164
2015-01-01	0.417	17.2427	0.182449	497.033
2015-02-01	0.464	17.1887	0.332758	555.239
2015-03-01	0.614	18.1707	0.15786	654.722
2015-04-01	0.916	17.3975	0.306452	1019.87
2015-05-01	1.583	17.7959	0.218081	1035.43
2015-06-01	2.097	19.5655	0.26799	1004.89
2015-07-01	1.981	21.711	0.310685	802.174
2015-08-01	2.334	23.3208	0.218792	629.646
2015-09-01	2.479	24.1095	0.218043	564.554
2015-10-01	2.201	23.714	0.22482	508.775
2015-11-01	2.271	20.4033	0.344175	624.119
2015-12-01	2.12	18.2112	0.548428	740.891
2016-01-01	2.216	16.5175	0.514726	842.844
2016-02-01	2.17	17.101	0.878596	915.608
2016-03-01	1.963	16.4537	0.824842	1255.83
2016-04-01	2.094	17.6575	0.738148	1157.95
2016-05-01	1.752	18.25	0.336252	1752.42
2016-06-01	1.053	20.1474	0.549959	1631.78
2016-07-01	0.352	21.8818	0.444311	1358.43
2016-08-01	0.167	22.8791	3.09947	1250.89
2016-09-01	-0.118	21.9617	0.531449	1021.3
2016-10-01	-0.385	21.1668	0.633161	1002
2016-11-01	-0.209	19.6247	0.523808	992.766
2016-12-01	-0.11	16.2781	0.733625	1209.24
2017-01-01	-0.052	15.6336	1.72853	1145
2017-02-01	-0.043	15.415	0.57103	1007.58
2017-03-01	-0.08	16.4811	0.659191	1617.28
2017-04-01	0.744	17.0861	0.730592	2722.89
2017-05-01	1.445	18.0042	0.566924	1503.7
2017-06-01	1.039	19.662	0.38141	1307.59
2017-07-01	0.456	22.5146	0.646415	1371.96
2017-08-01	0.009	22.4809	0.391475	1147.29
2017-09-01	-0.478	22.1042	0.393457	842.019
2017-10-01	-0.568	21.5294	0.447306	775.935
2017-11-01	-0.285	18.9662	1.07675	943.839
2017-12-01	-0.576	17.7293	1.02781	946.033
2018-01-01	-0.623	16.48	1.14748	939.499
2018-02-01	-0.731	16.5661	0.29487	717.716
2018-03-01	-0.502	15.6057	0.389409	1250.8
2018-04-01	-0.432	15.2567	1.35055	1976.34
2018-05-01	0.465	17.097	0.43304	1293.91
2018-06-01	0.469	19.6487	0.650021	1544.35
2018-07-01	0.076	22.4536	0.709758	1081.81

## Sheet: Fig2
Free-living prokaryotic (16S) community composition
	2005-01-01	2005-02-01	2005-03-01	2005-04-01	2005-05-01	2005-06-01	2005-07-01	2005-08-01	2005-09-01	2005-10-01	2005-11-01	2005-12-01	2006-01-01	2006-02-01	2006-03-01	2006-04-01	2006-07-01	2006-08-01	2006-09-01	2006-10-01	2007-02-01	2007-04-01	2007-05-01	2007-06-01	2007-08-01	2007-09-01	2007-11-01	2007-12-01	2008-03-01	2008-04-01	2008-05-01	2008-06-01	2008-07-01	2008-08-01	2008-10-01	2008-11-01	2008-12-01	2009-02-01	2009-03-01	2009-04-01	2009-05-01	2009-06-01	2009-07-01	2009-08-01	2009-09-01	2009-10-01	2009-11-01	2009-12-01	2010-01-01
Cellvibrionales	0.0212461	NA	0.037978	0.201823	0.0260842	0.0329256	NA	NA	0.0357346	0.0192635	0.0132364	0.0148228	0.0135408	0.0255352	0.0189104	0.0269153	0.0254994	0.0205958	0.0201781	0.0251136	0.0187649	0.0200433	0.0174431	0.0248307	0.0597343	0.0249051	0.0203131	0.00804894	NA	0.0923854	0.027087	0.0457073	0.0194298	0.0217898	NA	NA	NA	0.012864	NA	0.0290188	0.0184466	0.0218774	0.0329143	0.0456503	0.00987296	NA	NA	0.00798939	0.0161133
Flavobacteriales	0.326996	NA	0.193992	0.393855	0.101174	0.0738512	NA	NA	0.196427	0.136204	0.0669091	0.10019	0.106307	0.15218	0.38166	0.273498	0.11921	0.0646614	0.0861397	0.0741449	0.0683688	0.128927	0.0930669	0.0963784	0.0895436	0.200804	0.0802909	0.102597	NA	0.191447	0.134547	0.133897	0.119913	0.170825	NA	NA	NA	0.0936034	NA	0.236522	0.146061	0.0966917	0.169727	0.171556	0.109095	NA	NA	0.0603571	0.118511
Marine Group II	0.00568182	NA	0.0178311	0.0580712	0.0742184	0.0088595	NA	NA	0.00728349	0.00521246	0.00290909	0.0110268	0.00760185	0.0144442	0.0480264	0.00508636	0.0282618	0.0017243	0.00528806	0.0102846	0.0199185	0.00872156	0.0136896	0.00245363	0.00543039	0.00591914	0.00303495	0.0250054	NA	0.031577	0	0.00511566	0.00609335	0.010978	NA	NA	NA	0.0307916	NA	0.00383441	0.00520533	0.00538041	0.0352451	0.00263465	0.0120642	NA	NA	0.0186635	0.0568514
Puniceispirillales	0.0300117	NA	0.0683472	0.0238459	0.0922802	0.0860165	NA	NA	0.0718106	0.0942776	0.0557091	0.0574385	0.0394346	0.0655146	0.0412727	0.0317898	0.108585	0.0650445	0.0658224	0.0643387	0.075521	0.0331528	0.047251	0.0761606	0.0647025	0.0249051	0.0515941	0.0338055	NA	0.05738	0.0953227	0.0886343	0.0684065	0.0597139	NA	NA	NA	0.0278502	NA	0.0282213	0.0628238	0.0680777	0.104393	0.037037	0.0443914	NA	NA	0.0308902	0.0442466
Rhodobacterales	0.307352	NA	0.0996096	0.21379	0.170212	0.0698843	NA	NA	0.215432	0.0853258	0.0702545	0.073346	0.0597458	0.0895022	0.21897	0.279114	0.102422	0.0639908	0.0697189	0.0667304	0.0745213	0.206663	0.124641	0.130042	0.13264	0.218115	0.113976	0.0698648	NA	0.322447	0.14402	0.123221	0.0920901	0.0525615	NA	NA	NA	0.067559	NA	0.240633	0.161677	0.0621415	0.12643	0.140954	0.0710804	NA	NA	0.0623625	0.166558
SAR11 clade	0.105963	NA	0.291154	0.024434	0.223985	0.425917	NA	NA	0.197565	0.331331	0.446836	0.433568	0.400523	0.35904	0.0911001	0.150578	0.301317	0.459335	0.405093	0.364387	0.391064	0.382394	0.412674	0.294337	0.280994	0.377373	0.430331	0.425413	NA	0.13533	0.303582	0.333296	0.338699	0.368929	NA	NA	NA	0.428308	NA	0.237412	0.290971	0.399151	0.313604	0.33308	0.386399	NA	NA	0.392418	0.259535
SAR86 clade	0.0317113	NA	0.0537581	0.0315789	0.0678463	0.054876	NA	NA	0.0567884	0.0627762	0.0618182	0.0606923	0.0696045	0.0797008	0.0387213	0.0686659	0.0539737	0.0894722	0.0775118	0.064817	0.0791356	0.0502167	0.068227	0.0723329	0.10803	0.0552826	0.0433607	0.0633183	NA	0.0562974	0.0812611	0.0708407	0.0828926	0.0740186	NA	NA	NA	0.0966006	NA	0.0641881	0.0842928	0.0831295	0.0567877	0.0963672	0.0706864	NA	NA	0.0632359	0.0696836
Synechococcales	0.0130876	NA	0.0297406	0.000117612	0.0163198	0.0289587	NA	NA	0.0319791	0.0721813	0.0446545	0.0387744	0.074712	0.0732525	0	0.00158949	0.0365491	0.0779768	0.0843306	0.145779	0.0173037	0.0104009	0.0118128	0.118363	0.0986713	0.004914	0.071156	0.0166345	NA	0	0.00503256	0.0155694	0.121982	0.0793413	NA	NA	NA	0.025821	NA	0.0191107	0.0296488	0.105274	0.00889956	0.00648528	0.0776541	NA	NA	0.051365	0.0134819
Particle-associated prokaryotic (16S) community composition
	2005-01-01	2005-02-01	2005-03-01	2005-04-01	2005-05-01	2005-06-01	2005-07-01	2005-08-01	2005-09-01	2005-10-01	2005-11-01	2005-12-01	2006-01-01	2006-02-01	2006-03-01	2006-04-01	2006-07-01	2006-08-01	2006-09-01	2006-10-01	2007-02-01	2007-04-01	2007-05-01	2007-06-01	2007-08-01	2007-09-01	2007-11-01	2007-12-01	2008-03-01	2008-04-01	2008-05-01	2008-06-01	2008-07-01	2008-08-01	2008-10-01	2008-11-01	2008-12-01	2009-02-01	2009-03-01	2009-04-01	2009-05-01	2009-06-01	2009-07-01	2009-08-01	2009-09-01	2009-10-01	2009-11-01	2009-12-01	2010-01-01
Alteromonadales	0.00340831	0.00350566	NA	0.0150663	0.00676526	0.00734486	0.000882636	0.0038473	0.0532695	0.00436816	0.0624397	0.00392034	NA	NA	0.00577701	NA	0.00777599	NA	NA	NA	0.00470282	0.00111024	0.00190802	NA	NA	0.00169569	0.00104436	NA	0.0181551	0.00648356	NA	0.0124176	0.00222293	0.00434729	0.00256473	0.000638325	0.0054169	NA	0.0162883	0.00026208	NA	NA	NA	NA	NA	0.220968	0.00704703	NA	0.00105293
Bdellovibrionales	0.00718892	0.00513885	NA	0.0016454	0.000809482	0.0024511	0.00709842	0.00746791	0.00150917	0.0138391	0.0133097	0.00556238	NA	NA	0.00107844	NA	0.00505495	NA	NA	NA	0.00774143	0.00130021	0.00704366	NA	NA	0.00289716	0.00855313	NA	0.0011835	0.0016057	NA	0.000946765	0.100935	0.00671599	0.0111627	0.0038259	0.0134502	NA	0.00224356	0.00268632	NA	NA	NA	NA	NA	0.00269314	0.034151	NA	0.0145496
Cellvibrionales	0.023361	0.0321751	NA	0.172806	0.0260167	0.024528	0.00797839	0.0106999	0.0372397	0.0208636	0.0146741	0.0228413	NA	NA	0.0184196	NA	0.0183572	NA	NA	NA	0.0333067	0.0283539	0.0272489	NA	NA	0.0458505	0.0301097	NA	0.0280496	0.16159	NA	0.0355384	0.0150747	0.0093485	0.015542	0.0167525	0.0228692	NA	0.0503455	0.0250287	NA	NA	NA	NA	NA	0.00392615	0.017211	NA	0.018187
Flavobacteriales	0.349709	0.242686	NA	0.384188	0.171539	0.157555	0.147848	0.282576	0.172936	0.142474	0.0859556	0.128607	NA	NA	0.436982	NA	0.196504	NA	NA	NA	0.115486	0.293293	0.247129	NA	NA	0.391405	0.0986136	NA	0.346923	0.2495	NA	0.202239	0.151988	0.212237	0.136451	0.183232	0.132709	NA	0.332406	0.531892	NA	NA	NA	NA	NA	0.221844	0.124814	NA	0.267541
Marine Group II	0.00509446	0.0268981	NA	0.0195538	0.0337298	0.0109539	0.0309963	0.0103372	0.00853155	0.0118487	0.00680858	0.0138087	NA	NA	0.0372442	NA	0.0259256	NA	NA	NA	0.0304954	0.0108657	0.0192033	NA	NA	0.00669605	0.00761746	NA	0.0458983	0.0447079	NA	0.00418551	0.00388616	0.011821	0.00976202	0.0197111	0.00729198	NA	0.00166024	0.00694513	NA	NA	NA	NA	NA	0.0663876	0.00589511	NA	0.00555183
Oceanospirillales	0.00508485	0.00476262	NA	0.00127029	0.00672751	0.00174113	0.00162661	0.0022734	0.00873549	0.0033114	0.131639	0.00427042	NA	NA	0.00576182	NA	0.00449953	NA	NA	NA	0.00613449	0.00219712	0.00233147	NA	NA	0.00300864	0.00150474	NA	0.00178427	0.0106844	NA	0.0075924	0.00987381	0.0107321	0.00577583	0.00408731	0.0180434	NA	0.0185767	0.0123505	NA	NA	NA	NA	NA	0.134219	0.0111804	NA	0.00497751
Opitutales	0.0400543	0.030595	NA	0.00173745	0.0299089	0.0204752	0.00222392	0.00949195	0.0229298	0.0196657	0.015022	0.0280397	NA	NA	0.218448	NA	0.0758075	NA	NA	NA	0.011495	0.0199625	0.0216677	NA	NA	0.034704	0.025994	NA	0.00532877	0.00991195	NA	0.0371615	0.0109457	0.027588	0.0388252	0.0365649	0.0372691	NA	0.0426725	0.0110074	NA	NA	NA	NA	NA	0.00512671	0.0177531	NA	0.00335024
Rhodobacterales	0.142186	0.0961813	NA	0.229431	0.0663859	0.0429239	0.0353454	0.0541569	0.119306	0.0407863	0.0666743	0.0391839	NA	NA	0.0996319	NA	0.0748649	NA	NA	NA	0.0451575	0.093475	0.0537297	NA	NA	0.0938276	0.037644	NA	0.0671953	0.23399	NA	0.138268	0.0751043	0.0414017	0.0415616	0.0555039	0.0377584	NA	0.136812	0.0961179	NA	NA	NA	NA	NA	0.0272397	0.0372002	NA	0.0827032
SAR11 clade	0.0942174	0.16452	NA	0.0185228	0.188786	0.163383	0.255098	0.240032	0.176131	0.205014	0.151981	0.297734	NA	NA	0.0473148	NA	0.114502	NA	NA	NA	0.20597	0.111286	0.204879	NA	NA	0.0933978	0.257255	NA	0.170448	0.0796818	NA	0.181417	0.163155	0.285349	0.287821	0.172852	0.184146	NA	0.139639	0.101818	NA	NA	NA	NA	NA	0.13284	0.214053	NA	0.204939
Synechococcales	0.044995	0.0792364	NA	0.00451507	0.089819	0.156566	0.226733	0.152907	0.134078	0.18854	0.179541	0.151165	NA	NA	0.00675419	NA	0.0911799	NA	NA	NA	0.173595	0.211232	0.12184	NA	NA	0.0931997	0.228202	NA	0.0467273	0.00938684	NA	0.0559871	0.145599	0.09463	0.197156	0.214502	0.244812	NA	0.0320381	0.0703358	NA	NA	NA	NA	NA	0.00874461	0.164724	NA	0.0593472
Verrucomicrobiales	0.024144	0.0211647	NA	0.000556904	0.123624	0.0793651	0.0323935	0.0207521	0.0409515	0.0453572	0.0240455	0.0232136	NA	NA	0.0222777	NA	0.0963527	NA	NA	NA	0.0530464	0.0182995	0.0358412	NA	NA	0.0713081	0.038861	NA	0.0107056	0.0134271	NA	0.0189207	0.0350916	0.0311748	0.0238133	0.0321088	0.0240127	NA	0.0314099	0.0259132	NA	NA	NA	NA	NA	0.00546741	0.0120613	NA	0.00995501
Phytoplankton (chloroplast 16S) community composition
	2005-01-01	2005-02-01	2005-03-01	2005-04-01	2005-05-01	2005-06-01	2005-07-01	2005-08-01	2005-09-01	2005-10-01	2005-11-01	2005-12-01	2006-01-01	2006-02-01	2006-03-01	2006-04-01	2006-07-01	2006-08-01	2006-09-01	2006-10-01	2007-02-01	2007-04-01	2007-05-01	2007-06-01	2007-08-01	2007-09-01	2007-11-01	2007-12-01	2008-03-01	2008-04-01	2008-05-01	2008-06-01	2008-07-01	2008-08-01	2008-10-01	2008-11-01	2008-12-01	2009-02-01	2009-03-01	2009-04-01	2009-05-01	2009-06-01	2009-07-01	2009-08-01	2009-09-01	2009-10-01	2009-11-01	2009-12-01	2010-01-01
Bacillariophyta	0.353389	0.290125	NA	0.323701	0.0298341	0.0344336	0.0876779	0.0194961	0.131941	0.0458837	0.0363272	0.0315518	NA	NA	0.151089	NA	0.088351	NA	NA	NA	0.0481154	0.104707	0.0989033	NA	NA	0.201774	0.0301388	NA	0.65671	0.693535	NA	0.194803	0.020527	0.0948057	0.0895049	0.0947524	0.066201	NA	0.487257	0.325782	NA	NA	NA	NA	NA	0.0322141	0.0389484	NA	0.16476
Cryptophyceae	0.133826	0.0469396	NA	0.0473693	0.0665261	0.0400217	0.0205333	0.00497107	0.0399415	0.00545298	0.0125727	0.0318855	NA	NA	0.144676	NA	0.00771425	NA	NA	NA	0.0289629	0.252093	0.0180595	NA	NA	0.036097	0.0114216	NA	0.0627366	0.0111243	NA	0.0233158	0.0274404	0.0289637	0.0042695	0.0926049	0.0698982	NA	0.0153924	0.113465	NA	NA	NA	NA	NA	0.0161557	0.107887	NA	0.237895
Dictyochophyceae	0.0195793	0.0441748	NA	0.015897	0.0540966	0.07941	0.0923465	0.0446639	0.087433	0.0699372	0.0879066	0.074941	NA	NA	0.05744	NA	0.0328658	NA	NA	NA	0.0513562	0.023163	0.0266058	NA	NA	0.0648173	0.0456773	NA	0.0258932	0.0155409	NA	0.071292	0.026998	0.089198	0.127683	0.0903921	0.0944903	NA	0.0456725	0.0551142	NA	NA	NA	NA	NA	0.0134307	0.186368	NA	0.0234325
Filosa-Chlorarachnea	0.00017037	0.000717602	NA	0	0.000751664	0.0552476	0.000534165	0.000577591	0.0126644	0.0261029	0.024281	0.0105136	NA	NA	0	NA	0.0660016	NA	NA	NA	9.05251e-05	0	0	NA	NA	0.0142111	0.015502	NA	2.3827e-05	2.75548e-05	NA	0.000186765	0.00435349	0.00774344	0.000912684	0.00140269	0.00175829	NA	0.000757002	0	NA	NA	NA	NA	NA	0.0173236	0	NA	0
Mamiellophyceae	0.190915	0.193167	NA	0.0175221	0.4775	0.10597	0.0220824	0.00397686	0.103588	0.261249	0.207968	0.172678	NA	NA	0.189201	NA	0.113165	NA	NA	NA	0.269408	0.326595	0.119968	NA	NA	0.332498	0.193156	NA	0.0427253	0.127563	NA	0.0451299	0.0537273	0.0527993	0.0100627	0.238224	0.113675	NA	0.0803684	0.278906	NA	NA	NA	NA	NA	0.230365	0.0371957	NA	0.260366
Pelagophyceae	0.0247888	0.0454411	NA	0.00205953	0.0197292	0.03811	0.118585	0.271297	0.0543919	0.0596077	0.0497957	0.0688443	NA	NA	0.0215485	NA	0.0140106	NA	NA	NA	0.0676197	0.030804	0.111775	NA	NA	0.0126482	0.0720818	NA	0.0345662	0.0109275	NA	0.0580541	0.271939	0.0462893	0.079535	0.0185286	0.079882	NA	0.0396165	0.0310876	NA	NA	NA	NA	NA	0.0914842	0.0556962	NA	0.0442105
Prasinophyceae	0.030907	0.0146616	NA	0.00288013	0.0186366	0.0402027	0.00720055	0.0058706	0.0180833	0.00885652	0.0199827	0.0250323	NA	NA	0.00879161	NA	0.0144832	NA	NA	NA	0.0112613	0.0107373	0.00139463	NA	NA	0.0169034	0.0125601	NA	0.0015011	0.00173989	NA	0.0148665	0.0248805	0.0524452	0.0269706	0.0219429	0.0261938	NA	0.0210699	0.00813965	NA	NA	NA	NA	NA	0.0383455	0.0247322	NA	0.0664531
Prymnesiophyceae	0.237664	0.341835	NA	0.564393	0.296574	0.550542	0.560318	0.56675	0.510127	0.472616	0.528823	0.54389	NA	NA	0.402307	NA	0.616735	NA	NA	NA	0.498501	0.230749	0.613331	NA	NA	0.279597	0.59533	NA	0.172007	0.133413	NA	0.542508	0.504721	0.543937	0.548918	0.277804	0.471705	NA	0.268862	0.180936	NA	NA	NA	NA	NA	0.522238	0.469718	NA	0.181281
Raphidophyceae	0.00501645	0.00508935	NA	0.00355591	0.00251846	0.00326916	0	0	0.00253694	0	0.000400754	0.00172444	NA	NA	0.0111255	NA	0.000928411	NA	NA	NA	0.000193982	0.0130135	0	NA	NA	0.00176623	0	NA	0.00077608	5.90461e-05	NA	0	0	0.000182736	0	0.0746743	0.00739447	NA	0.000504668	0	NA	NA	NA	NA	NA	0	0.00175268	NA	0.0169336
Eukaryotic (18S) community composition
	2005-01-01	2005-02-01	2005-03-01	2005-04-01	2005-05-01	2005-06-01	2005-07-01	2005-08-01	2005-09-01	2005-10-01	2005-11-01	2005-12-01	2006-01-01	2006-02-01	2006-03-01	2006-04-01	2006-07-01	2006-08-01	2006-09-01	2006-10-01	2007-02-01	2007-04-01	2007-05-01	2007-06-01	2007-08-01	2007-09-01	2007-11-01	2007-12-01	2008-03-01	2008-04-01	2008-05-01	2008-06-01	2008-07-01	2008-08-01	2008-10-01	2008-11-01	2008-12-01	2009-02-01	2009-03-01	2009-04-01	2009-05-01	2009-06-01	2009-07-01	2009-08-01	2009-09-01	2009-10-01	2009-11-01	2009-12-01	2010-01-01
Acantharea	0.0015791	0.00178376	NA	0.0795968	0.00778689	0.227737	0.00624758	0.0148633	0.0118028	0.00640931	0.0081979	0.00891055	NA	NA	0.00182838	NA	0.0593215	NA	NA	NA	0.00718976	0.000619199	0	NA	NA	0.0294896	0.00126786	NA	0.00169912	0.00250439	NA	0.127268	0.00399207	0.00482675	0.0129101	0.00269703	0.00472401	NA	NA	0	NA	NA	NA	NA	NA	0.0169607	0.00795915	NA	0
Apicomplexa_X	0.00100488	0.0058111	NA	0.0177807	0.0162602	0.010596	0.000154899	0.0749108	0.0001766	0.00329367	0.00237434	0.00283041	NA	NA	0.00899561	NA	0.000846482	NA	NA	NA	0.011252	0.00460608	0.0116859	NA	NA	0.00112664	0.0023658	NA	0.00589971	0.00296497	NA	0.00574445	0.000932455	0.000566187	0.0074618	0.000330768	0.00434508	NA	NA	0	NA	NA	NA	NA	NA	0	0.0016519	NA	0
Bacillariophyta	0.121878	0.135343	NA	0.0697253	0.00444965	0.00500306	0.0280883	0.00416171	0.0372627	0.004896	0.00497329	0.0104306	NA	NA	0.0219405	NA	0.0321325	NA	NA	NA	0.0209461	0.0295383	0.0192846	NA	NA	0.0518806	0.00922791	NA	0.388248	0.759665	NA	0.0915876	0.00882919	0.0098375	0.0162265	0.0549838	0.0158141	NA	NA	0.0621762	NA	NA	NA	NA	NA	0	0.00540622	NA	0.1136
Chloropicophyceae	0	0.000333507	NA	0	0.00014201	0.00109237	0.0152833	0.0677765	0.00244297	0.00234414	0.00182889	0.00702361	NA	NA	0	NA	0.00375838	NA	NA	NA	0.00100403	0.000935117	0.00139118	NA	NA	0.00170966	0.00453553	NA	0.0020531	0	NA	0.00186088	0.0213299	0.0168158	0.0113704	0.00162203	0.00232411	NA	NA	0	NA	NA	NA	NA	NA	0	0	NA	0
Ciliophora_X	0.238875	0.02948	NA	0.0469196	0.0476562	0.00321157	0.000645411	0.00772889	0.015688	0.000534109	0.00136364	0.00204419	NA	NA	0.0954412	NA	0	NA	NA	NA	0.00573565	0.222337	3.83774e-05	NA	NA	0.0038684	0	NA	0.148012	0.00365583	NA	0.0268209	0.0271578	0.0190664	0.000562596	0.0275428	0.00169256	NA	NA	0.0738342	NA	NA	NA	NA	NA	0	0.0917555	NA	0.1536
Cryptophyceae	0.0466552	0.0125671	NA	0.00300309	0.00540822	0.00873897	0.00622176	0	0.00950699	0.00157265	0.00401072	0.0121865	NA	NA	0.00526572	NA	0.00250559	NA	NA	NA	0.0151066	0.0295952	0.008491	NA	NA	0.00616107	0.00542434	NA	0.0136873	0.00469213	NA	0.00311495	0.00355499	0.00131639	0.00148052	0.0110998	0.0174561	NA	NA	0	NA	NA	NA	NA	NA	0.0393487	0.00525604	NA	0.1568
Dinophyceae	0.187339	0.322456	NA	0.376249	0.113371	0.26798	0.439706	0.520214	0.400677	0.201923	0.311456	0.257358	NA	NA	0.653949	NA	0.399302	NA	NA	NA	0.192681	0.0549507	0.0598496	NA	NA	0.607055	0.152705	NA	0.148602	0.038487	NA	0.237404	0.142316	0.490672	0.451942	0.189435	0.255627	NA	NA	0.0971503	NA	NA	NA	NA	NA	0.246269	0.318066	NA	0.1888
Filosa-Chlorarachnea	0	0.00268321	NA	0.00220029	0.000497036	0.0308049	0.00154899	0	0.00888889	0.0356963	0.0300483	0.0155673	NA	NA	0.0011214	NA	0.0496038	NA	NA	NA	0.00559717	0.000214824	0.00141996	NA	NA	0.00664954	0.0292261	NA	0.000495575	0.000374219	NA	0.00228564	0.00282651	0.00390669	0.0037309	0.0011386	0.0053303	NA	NA	0	NA	NA	NA	NA	NA	0.00746269	0.0033038	NA	0
Filosa-Thecofilosea	0.013207	0.0136182	NA	0.0152236	0.00100591	0.00788692	0.00325287	0.00178359	0.00582781	0.00970298	0.00591982	0.00980161	NA	NA	0.00277913	NA	0.00826166	NA	NA	NA	0.00572411	0.00696283	0.00890356	NA	NA	0.013756	0.00907107	NA	0.00981711	0.00313768	NA	0.00956735	0.00268081	0.00332635	0.000977141	0.00374022	0.0047998	NA	NA	0	NA	NA	NA	NA	NA	0	0.00270311	NA	0
Mamiellophyceae	0.0574218	0.0419562	NA	0.00333016	0.0240589	0.0174998	0.009423	0	0.0158646	0.073796	0.0382141	0.0526771	NA	NA	0.0134325	NA	0.0236676	NA	NA	NA	0.100253	0.0364253	0.039049	NA	NA	0.0408427	0.0745553	NA	0.0179115	0.0397824	NA	0.0104169	0.0119179	0.00666686	0.00260571	0.0315692	0.0274346	NA	NA	0.0259067	NA	NA	NA	NA	NA	0.087517	0.00435501	NA	0.1104
MAST	0.00488085	0.0408697	NA	0.0320825	0.00829576	0.0296251	0.0339744	0.0184304	0.0308462	0.0545978	0.0382302	0.0430851	NA	NA	0.00906875	NA	0.0392429	NA	NA	NA	0.0471201	0.00664691	0.0214722	NA	NA	0.00675984	0.0882926	NA	0.0126254	0.0108524	NA	0.0422541	0.0222624	0.0208923	0.0454222	0.0295337	0.0422887	NA	NA	0	NA	NA	NA	NA	NA	0.0284939	0.0412975	NA	0
Pelagophyceae	0.00172265	0.00341592	NA	0	0.0009349	0.00303679	0.0157738	0.0172414	0.00173657	0.0119284	0.0055027	0.0117148	NA	NA	0.000219405	NA	0.00159139	NA	NA	NA	0.00992487	0.00348141	0.0150535	NA	NA	0.00100058	0.0120904	NA	0.00641888	0.000748438	NA	0.00800987	0.280378	0.00219398	0.00920881	0.00195916	0.0113679	NA	NA	0	NA	NA	NA	NA	NA	0.0359566	0.00300345	NA	0.0224
Polycystinea	0	0.00462362	NA	0.000297336	0.000248518	0	0.00335614	0.00237812	0.00144224	0.00115724	0.00136364	0.00338077	NA	NA	0.000390054	NA	0.00155753	NA	NA	NA	0.00113097	0.000126367	0.608483	NA	NA	0.0071065	0	NA	0.000566372	0.000719652	NA	0.000222496	0.00442916	0.00104745	0.0120514	0.000419821	0.0014652	NA	NA	0	NA	NA	NA	NA	NA	0	0.0692296	NA	0.0048
Prymnesiophyceae	0.0242607	0.0379743	NA	0.0544422	0.0206151	0.0939876	0.0532077	0.039239	0.0569536	0.0855464	0.0667223	0.0912546	NA	NA	0.0125061	NA	0.0953477	NA	NA	NA	0.0962135	0.026575	0.0966727	NA	NA	0.0311993	0.166664	NA	0.0404012	0.0238637	NA	0.100103	0.0981992	0.0463424	0.0603755	0.033134	0.0697486	NA	NA	0.0336788	NA	NA	NA	NA	NA	0.167571	0.0228263	NA	0.0416
RAD-B	0	0.000262763	NA	0	0	8.73897e-05	0.0114625	0.0118906	0.000235467	0.000237382	0.00429949	0.00159866	NA	NA	0	NA	0	NA	NA	NA	0.00101557	0	0	NA	NA	0	0.000143778	NA	0.000188791	0	NA	0.00461174	0.00568215	0.003935	0.0196316	0.000744227	0.00823544	NA	NA	0	NA	NA	NA	NA	NA	0	0.0291335	NA	0
Spirotrichea	0.23385	0.228482	NA	0.203764	0.666797	0.114218	0.163237	0.0719382	0.250743	0.263019	0.334301	0.297324	NA	NA	0.104096	NA	0.10212	NA	NA	NA	0.27058	0.539885	0.0467725	NA	NA	0.126562	0.168534	NA	0.138053	0.0763119	NA	0.142377	0.231453	0.110449	0.145416	0.469983	0.322951	NA	NA	0.556995	NA	NA	NA	NA	NA	0.25848	0.218501	NA	0.1216
Telonemia_X	0.00531151	0.00703902	NA	0.00318149	0.00260352	0.0182426	0.0114367	0.00713436	0.00503311	0.0335895	0.020952	0.0253689	NA	NA	0.000390054	NA	0.0111736	NA	NA	NA	0.0733402	0.00125735	0.0136624	NA	NA	0.000614531	0.144118	NA	0.00283186	0.00198624	NA	0.0357612	0.00900402	0.0117767	0.0109262	0.00571847	0.028243	NA	NA	0	NA	NA	NA	NA	NA	0.0312076	0.02613	NA	0
[truncated: 100 more columns]

## Sheet: Fig3
Free-living prokaryotic (16S) community composition					Particle-associated prokaryotic (16S) community composition
date	CCA1	CCA2			date	CCA1	CCA1.1
2005-01-01	-1.51598	-1.75541			2005-01-01	-1.26744	-0.0287818
2005-03-01	-1.04344	-7.3722			2005-02-01	-1.19058	-0.79525
2005-04-01	-2.6142	-6.78682			2005-04-01	-2.21928	4.45623
2005-05-01	-0.923876	-1.0629			2005-05-01	-0.722076	0.666511
2005-06-01	0.241131	-0.590147			2005-06-01	0.291638	0.158045
2005-09-01	-0.211743	-1.32961			2005-07-01	0.128966	-0.624779
2005-10-01	0.716296	-0.500527			2005-08-01	1.05528	-0.178532
2005-11-01	0.13302	-0.473293			2005-09-01	0.121929	0.0187049
2005-12-01	-0.31926	0.350724			2005-10-01	0.844518	-0.0525927
2006-01-01	-0.606239	0.383822			2005-11-01	0.284191	-0.49165
2006-02-01	-0.456197	-2.10935			2005-12-01	-0.249407	-0.786066
2006-03-01	-2.29632	-7.26173			2006-03-01	-2.00303	4.12962
2006-04-01	-1.90568	-4.86525			2006-07-01	1.80971	1.13073
2006-07-01	1.77057	-1.70191			2007-02-01	-0.65625	-1.21697
2006-08-01	1.50108	-0.652759			2007-04-01	-1.38062	0.321978
2006-09-01	1.36258	-0.523312			2007-05-01	-0.736003	0.113293
2006-10-01	1.01768	-0.276202			2007-09-01	-0.472448	0.779592
2007-02-01	-0.499528	0.338894			2007-11-01	-0.0105211	-0.634306
2007-04-01	-1.31842	-1.20777			2008-03-01	-1.71637	0.64256
2007-05-01	-0.677838	-0.427115			2008-04-01	-1.85605	1.36115
2007-06-01	0.143415	0.315584			2008-06-01	0.118653	-0.00592193
2007-08-01	1.46121	-0.8275			2008-07-01	0.497709	-0.340205
2007-09-01	-0.780126	-1.73971			2008-08-01	1.65479	0.303351
2007-11-01	-0.0224637	0.197785			2008-10-01	1.13166	-0.323445
2007-12-01	-0.95075	0.445007			2008-11-01	-0.502972	-0.71572
2008-04-01	-1.98277	-2.26424			2008-12-01	-0.129091	-1.08851
2008-05-01	-0.527098	-0.930336			2009-03-01	-0.869038	0.785763
2008-06-01	0.263399	-0.142364			2009-04-01	-1.43368	0.554563
2008-07-01	0.272619	0.244895			2009-10-01	1.07509	-0.680861
2008-08-01	1.53086	-0.158086			2009-11-01	0.970055	-0.653789
2009-02-01	-1.16189	1.34421			2010-01-01	-1.29932	-0.582902
2009-04-01	-1.47935	-0.756626			2010-02-01	-1.1767	-0.570209
2009-05-01	-0.836953	-0.120215			2010-03-01	-1.28431	0.437159
2009-06-01	0.360772	0.655635			2010-04-01	-0.624979	-0.566889
2009-07-01	0.0360806	-0.61214			2010-05-01	-1.23958	0.267379
2009-08-01	0.368349	-1.24173			2010-06-01	-0.601498	-0.301568
2009-09-01	1.40081	-0.27532			2010-07-01	-1.13	1.07812
2009-12-01	-0.756578	1.62129			2010-09-01	0.159196	-0.182205
2010-01-01	-1.07522	0.951027			2010-10-01	0.300738	-0.7627
2010-02-01	-1.11417	1.126			2010-11-01	-0.522872	-0.647482
2010-03-01	-1.2203	-0.712748			2010-12-01	-0.702819	-0.715162
2010-04-01	-0.764522	0.813215			2011-01-01	-2.4271	9.38712
2010-05-01	-1.39841	0.694164			2011-02-01	-1.22909	-0.646179
2010-06-01	-0.675551	0.529146			2011-03-01	-2.48138	3.58761
2010-07-01	-1.13014	-1.1641			2011-04-01	-0.598795	-0.418938
2010-08-01	0.0588364	0.445497			2011-05-01	-0.927123	0.283467
2010-09-01	0.157413	-0.31977			2011-06-01	-0.453962	0.288346
2010-10-01	0.0782038	1.02269			2011-07-01	0.339528	-0.0889381
2010-11-01	-0.67943	0.212715			2011-10-01	-0.262613	-0.486918
2010-12-01	-0.932596	0.40533			2012-01-01	-1.46559	0.0285188
2011-01-01	-1.96769	-5.42318			2012-02-01	-0.751006	-1.12656
2011-02-01	-1.27154	0.511807			2012-05-01	-0.647375	-0.661811
2011-03-01	-2.33004	-2.99254			2012-06-01	-0.621432	-0.376238
2011-04-01	-0.581446	0.427938			2012-07-01	-1.09173	-0.0632237
2011-05-01	-0.777772	-0.569903			2012-10-01	1.54575	0.00677195
2011-06-01	-0.352426	-0.673706			2012-12-01	0.349162	-1.15701
2011-07-01	0.106049	0.0224711			2013-01-01	-1.33763	-0.441965
2011-08-01	0.0501335	0.579316			2013-03-01	-1.36479	-0.201895
2011-10-01	-0.326741	0.451083			2013-05-01	0.205658	-0.528202
2011-11-01	-0.407714	0.962044			2013-06-01	0.320306	-0.40555
2011-12-01	-0.378429	1.52035			2013-07-01	0.239132	0.0271958
2012-01-01	-1.54371	0.107597			2013-08-01	0.0753705	-0.494999
2012-02-01	-0.892757	1.40315			2013-11-01	-0.150065	-0.326883
2012-03-01	-1.3123	0.172641			2013-12-01	-0.00353268	-1.35886
2012-05-01	-0.850588	0.669822			2014-01-01	0.0593328	-1.00504
2012-06-01	-0.241337	1.00613			2014-02-01	0.0749069	-1.0194
2012-07-01	-0.00337102	0.418471			2014-03-01	-0.171702	-0.78823
2012-09-01	1.72429	-0.0296802			2014-04-01	-1.86132	1.01998
2012-10-01	1.59408	0.136946			2014-05-01	-0.699542	0.474696
2012-11-01	0.399314	1.25711			2014-06-01	0.640944	-0.51182
2012-12-01	0.273663	1.22857			2014-07-01	1.56955	0.744836
2013-01-01	-1.5458	0.503927			2014-08-01	0.486323	0.0833315
2013-02-01	-1.13975	1.31254			2014-09-01	2.11293	0.762027
2013-03-01	-1.52418	-0.0495388			2014-10-01	1.7985	0.299325
2013-04-01	-1.16137	-0.976944			2014-11-01	1.57957	0.038013
2013-05-01	0.136939	0.393761			2015-06-01	0.758717	-0.146891
2013-06-01	0.198886	0.328818			2015-07-01	0.814557	0.0596488
2013-07-01	0.230411	-0.240404			2015-08-01	1.9565	0.663029
2013-08-01	-0.066796	-0.108716			2015-09-01	2.14161	0.894793
2013-09-01	0.0784206	0.12046			2015-10-01	2.89926	1.35547
2013-10-01	0.578376	0.482517			2015-11-01	1.6832	0.120926
2013-11-01	-0.236733	0.583707			2015-12-01	0.678618	-0.546778
2013-12-01	-0.412548	2.36454			2016-01-01	-0.427919	-1.0431
2014-01-01	-0.0344265	1.54342			2016-02-01	0.136612	-0.535927
2014-02-01	0.043414	1.55795			2016-03-01	-0.432628	-0.446446
2014-03-01	-0.261362	1.09474			2016-04-01	-0.845085	-0.0076172
2014-04-01	-2.25861	-0.849191			2016-05-01	-0.125535	0.15944
2014-05-01	-0.671404	-0.443119			2016-06-01	0.007771	-0.059614
2014-06-01	0.582277	1.0494			2016-07-01	1.4001	0.667905
2014-07-01	1.51481	-0.201851			2016-08-01	2.00836	1.88344
2014-08-01	0.614116	-0.0264265			2016-09-01	1.62986	0.565042
2014-09-01	2.15554	-0.341304			2016-10-01	1.95637	0.799635
2014-10-01	2.06049	-0.118765			2016-11-01	-0.347608	-0.908201
2014-11-01	1.78447	0.412407			2016-12-01	0.112453	-0.884451
2014-12-01	1.53711	0.855255			2017-01-01	-1.124	-0.24086
2015-01-01	0.931375	1.5542			2017-02-01	-0.635401	-0.850368
2015-02-01	-0.616407	1.68827			2017-03-01	-0.774865	-0.652651
2015-03-01	1.32374	1.22749			2017-04-01	-1.45021	0.222993
2015-04-01	-0.191417	-0.138924			2017-05-01	-0.466621	-0.0393663
2015-05-01	-0.451196	-0.0807656			2017-06-01	-0.00267585	-0.577387
2015-06-01	0.754104	0.360122			2017-07-01	0.831484	0.253341
2015-07-01	0.818599	-0.0788058			2017-08-01	1.76534	1.09309
2015-08-01	2.47428	-0.497501			2017-09-01	1.50701	0.395162
2015-09-01	2.55825	-0.582198			2017-10-01	1.32659	0.34361
2015-10-01	3.39399	-0.973184			2017-11-01	0.637759	0.0148912
2015-11-01	2.05667	0.274491			2017-12-01	-0.375205	-0.224063
2015-12-01	0.989095	1.23256			2018-01-01	0.0097574	-0.532642
2016-01-01	-0.130307	0.961083			2018-02-01	-0.0751916	-0.793985
2016-02-01	0.103883	1.14174			2018-03-01	-0.992986	-1.73464
2016-03-01	-0.321954	0.540353			2018-04-01	-1.62262	0.524054
2016-04-01	-0.87907	-0.800527			2018-05-01	-0.924895	0.137961
2016-05-01	-0.0195248	-0.316988			2018-06-01	0.566554	0.0664914
2016-06-01	0.0408927	-0.279172			2018-07-01	1.25633	0.815203
2016-07-01	1.40182	-0.510876
2016-08-01	2.25694	-1.48354
2016-12-01	0.171476	1.03175
2017-01-01	-0.944275	0.36305
2017-02-01	-0.61569	0.306799
2017-03-01	-0.726802	0.0916844
2017-04-01	-1.52515	-0.997565
2017-05-01	-0.556823	-0.306529
2017-06-01	-0.260976	0.44974
2017-07-01	0.607916	-0.407798
2017-08-01	1.5019	-0.857127
2017-09-01	1.3778	-0.312404
2017-10-01	1.23758	-0.0566378
2017-11-01	0.658651	0.189682
2017-12-01	-0.321365	0.317118
2018-01-01	0.025012	0.931059
2018-02-01	-0.138818	0.518529
2018-03-01	-0.386296	0.247933
2018-04-01	-1.82508	-0.527206
2018-05-01	-0.957663	-0.563378
2018-06-01	0.498977	-0.139437
2018-07-01	1.20181	-0.892456

## Sheet: Fig4_bc_euk
Pairwise Bray-Curtis distance of eukaryotic (18S) community
	2005-01-01	2005-04-01	2005-05-01	2005-06-01	2005-09-01	2005-10-01	2005-11-01	2005-12-01	2006-03-01	2006-07-01	2007-02-01	2007-04-01	2007-05-01	2007-09-01	2007-11-01	2008-04-01	2008-06-01	2008-07-01	2008-08-01	2009-04-01	2009-07-01	2010-01-01	2010-02-01	2010-03-01	2010-05-01	2010-07-01	2010-10-01	2010-11-01	2010-12-01	2011-01-01	2011-02-01	2011-03-01	2011-04-01	2011-05-01	2011-06-01	2011-07-01	2011-10-01	2012-01-01	2012-02-01	2012-05-01	2012-06-01	2012-07-01	2012-10-01	2012-12-01	2013-01-01	2013-03-01	2013-05-01	2013-06-01	2013-07-01
2005-01-01	0	0.82653	0.776475	0.846335	0.784526	0.83097	0.767437	0.767547	0.719302	0.885065	0.72642	0.572002	0.885852	0.840208	0.831146	0.888354	0.853037	0.882589	0.87098	0.868437	0.872132	0.712545	0.847231	0.906109	0.801658	0.948163	0.970541	0.850353	0.897228	0.848969	0.912862	0.841614	0.927757	0.913245	0.89232	0.953428	0.90251	0.82148	0.834467	0.901728	0.686185	0.92944	0.935897	0.892327	0.788734	0.857178	0.865286	0.883307	0.890348
2005-04-01	0.82653	0	0.716836	0.716858	0.773676	0.844114	0.826648	0.812799	0.782564	0.783262	0.793696	0.858016	0.882589	0.701447	0.8634	0.887087	0.710538	0.866665	0.861858	0.913475	0.722202	0.947758	0.896737	0.886925	0.900072	0.800341	0.941652	0.867066	0.928996	0.925117	0.957354	0.886808	0.961074	0.956173	0.90724	0.825248	0.862799	0.889513	0.865144	0.840077	0.769925	0.900244	0.963359	0.938595	0.843063	0.772759	0.815433	0.833512	0.90368
2005-05-01	0.776475	0.716836	0	0.765902	0.729946	0.771292	0.770103	0.754685	0.773229	0.831692	0.724141	0.716499	0.880451	0.825867	0.852347	0.872685	0.791506	0.779043	0.841031	0.896688	0.80139	0.958206	0.904932	0.919791	0.799865	0.903859	0.93783	0.846433	0.916105	0.893943	0.960554	0.835726	0.895034	0.944008	0.8427	0.886488	0.86972	0.89142	0.837104	0.891795	0.775088	0.918051	0.957099	0.88288	0.827217	0.836099	0.830679	0.878706	0.916421
2005-06-01	0.846335	0.716858	0.765902	0	0.662746	0.686332	0.70398	0.654919	0.85407	0.576122	0.686633	0.894674	0.870004	0.79999	0.740182	0.896824	0.580191	0.818611	0.774537	0.975749	0.49814	0.971183	0.920017	0.949379	0.919905	0.713173	0.937709	0.85133	0.920336	0.952539	0.965073	0.955392	0.93349	0.952116	0.924616	0.736288	0.863823	0.962554	0.797546	0.658614	0.789351	0.937415	0.924771	0.845854	0.92229	0.89094	0.708295	0.656162	0.696686
2005-09-01	0.784526	0.773676	0.729946	0.662746	0	0.658927	0.657182	0.559343	0.742475	0.659491	0.681474	0.887527	0.899126	0.728411	0.783037	0.898535	0.660567	0.782851	0.70722	0.960618	0.703704	0.955791	0.910862	0.947678	0.902099	0.868209	0.882358	0.842469	0.887176	0.907151	0.958381	0.942309	0.934505	0.960817	0.929478	0.925376	0.83251	0.914301	0.880646	0.916141	0.836049	0.894376	0.931649	0.860164	0.883935	0.891242	0.780981	0.826417	0.902919
2005-10-01	0.83097	0.844114	0.771292	0.686332	0.658927	0	0.508532	0.571306	0.857418	0.678642	0.618946	0.870108	0.874362	0.807872	0.635546	0.909976	0.748424	0.841359	0.776785	0.97641	0.729833	0.946121	0.909951	0.941085	0.904271	0.912271	0.915155	0.871182	0.913919	0.939829	0.936589	0.936105	0.919296	0.978547	0.94021	0.939509	0.828963	0.940291	0.828244	0.922732	0.865872	0.93259	0.802992	0.819778	0.900842	0.911892	0.758517	0.790633	0.872792
2005-11-01	0.767437	0.826648	0.770103	0.70398	0.657182	0.508532	0	0.593111	0.737687	0.733576	0.667827	0.903144	0.871136	0.799864	0.680676	0.914158	0.755743	0.832325	0.799614	0.969823	0.763635	0.966663	0.917796	0.952614	0.897579	0.929901	0.93408	0.848781	0.93177	0.95439	0.951984	0.928918	0.937812	0.977749	0.949292	0.935764	0.853482	0.909591	0.858481	0.919073	0.891634	0.940142	0.874811	0.835351	0.902345	0.917295	0.802893	0.838556	0.901459
2005-12-01	0.767547	0.812799	0.754685	0.654919	0.559343	0.571306	0.593111	0	0.816728	0.683897	0.528034	0.85204	0.839041	0.806709	0.669301	0.885265	0.686276	0.80575	0.741738	0.95812	0.697149	0.936207	0.879942	0.937927	0.879562	0.894785	0.83374	0.800035	0.847877	0.917196	0.919595	0.951133	0.910133	0.963231	0.930792	0.940037	0.822557	0.921807	0.819232	0.866639	0.821685	0.91607	0.883018	0.791695	0.85522	0.883806	0.733925	0.799033	0.887038
2006-03-01	0.719302	0.782564	0.773229	0.85407	0.742475	0.857418	0.737687	0.816728	0	0.866761	0.818821	0.816257	0.908917	0.825341	0.87587	0.89481	0.823681	0.883407	0.862827	0.919507	0.869085	0.947662	0.922237	0.917028	0.864477	0.920736	0.952215	0.916274	0.91744	0.911007	0.968918	0.846162	0.958168	0.973235	0.949559	0.958169	0.918614	0.88074	0.925204	0.945696	0.864937	0.919213	0.975953	0.947306	0.823672	0.859423	0.905412	0.923591	0.960217
2006-07-01	0.885065	0.783262	0.831692	0.576122	0.659491	0.678642	0.733576	0.683897	0.866761	0	0.734452	0.932546	0.91337	0.801887	0.780257	0.932211	0.666958	0.826935	0.712218	0.994345	0.644491	0.959572	0.924765	0.955049	0.950295	0.865059	0.919455	0.865637	0.901503	0.945608	0.966039	0.977788	0.949651	0.968653	0.943716	0.827722	0.882712	0.961253	0.844875	0.885839	0.835825	0.921816	0.940109	0.859528	0.930577	0.904287	0.743281	0.773645	0.870419
2007-02-01	0.72642	0.793696	0.724141	0.686633	0.681474	0.618946	0.667827	0.528034	0.818821	0.734452	0	0.81068	0.793181	0.816756	0.616607	0.866404	0.684872	0.808155	0.782801	0.947624	0.731973	0.905415	0.850016	0.872808	0.839528	0.895334	0.929016	0.849231	0.861857	0.902357	0.880872	0.954835	0.920091	0.941882	0.903461	0.913478	0.862262	0.901034	0.753496	0.866425	0.783413	0.905592	0.865369	0.809211	0.867096	0.842827	0.734634	0.802042	0.879717
2007-04-01	0.572002	0.858016	0.716499	0.894674	0.887527	0.870108	0.903144	0.85204	0.816257	0.932546	0.81068	0	0.8711	0.855952	0.833358	0.875805	0.887789	0.904886	0.910516	0.678307	0.911137	0.793884	0.911132	0.923871	0.786767	0.954012	0.979105	0.894793	0.924809	0.840264	0.957458	0.798817	0.935587	0.913886	0.857654	0.934143	0.935839	0.882705	0.82866	0.901803	0.694318	0.957449	0.970734	0.925302	0.81318	0.849973	0.920102	0.932075	0.91157
2007-05-01	0.885852	0.882589	0.880451	0.870004	0.899126	0.874362	0.871136	0.839041	0.908917	0.91337	0.793181	0.8711	0	0.909865	0.811109	0.887856	0.865373	0.923269	0.925625	0.971274	0.869684	0.964824	0.944805	0.934473	0.927645	0.979206	0.97127	0.949619	0.965871	0.962486	0.935468	0.970679	0.971514	0.964692	0.938846	0.951787	0.952428	0.967431	0.904796	0.928949	0.901485	0.981368	0.967048	0.952172	0.940056	0.920618	0.892059	0.920101	0.953634
2007-09-01	0.840208	0.701447	0.825867	0.79999	0.728411	0.807872	0.799864	0.806709	0.825341	0.801887	0.816756	0.855952	0.909865	0	0.818577	0.893814	0.797137	0.887718	0.861189	0.9634	0.744981	0.943562	0.943392	0.954769	0.924428	0.865903	0.911131	0.88686	0.965564	0.893041	0.945975	0.882761	0.937696	0.962969	0.919735	0.920786	0.916595	0.920798	0.892699	0.914248	0.862732	0.938522	0.943453	0.935839	0.914656	0.946231	0.880895	0.886524	0.893697
2007-11-01	0.831146	0.8634	0.852347	0.740182	0.783037	0.635546	0.680676	0.669301	0.87587	0.780257	0.616607	0.833358	0.811109	0.818577	0	0.911625	0.796391	0.866285	0.850305	0.962571	0.792394	0.941466	0.906108	0.869286	0.854326	0.95952	0.937571	0.894876	0.930818	0.932851	0.909969	0.951217	0.95502	0.978982	0.942031	0.900241	0.888354	0.933779	0.845145	0.936888	0.893686	0.963066	0.822042	0.832908	0.926027	0.8926	0.805122	0.828113	0.89808
2008-04-01	0.888354	0.887087	0.872685	0.896824	0.898535	0.909976	0.914158	0.885265	0.89481	0.932211	0.866404	0.875805	0.887856	0.893814	0.911625	0	0.911769	0.943297	0.952605	0.947494	0.900447	0.982736	0.956713	0.966276	0.936331	0.940203	0.982312	0.936908	0.974897	0.973733	0.944476	0.941348	0.965189	0.966293	0.921299	0.963904	0.953728	0.952605	0.939122	0.944058	0.881191	0.96572	0.980766	0.963244	0.951972	0.917043	0.920998	0.939097	0.947587
2008-06-01	0.853037	0.710538	0.791506	0.580191	0.660567	0.748424	0.755743	0.686276	0.823681	0.666958	0.684872	0.887789	0.865373	0.797137	0.796391	0.911769	0	0.766039	0.760897	0.956047	0.565344	0.958798	0.935855	0.907924	0.90778	0.791854	0.945989	0.85943	0.916701	0.935709	0.948032	0.950324	0.924928	0.958162	0.925002	0.812155	0.852037	0.908509	0.819605	0.798165	0.797556	0.909835	0.957961	0.885519	0.862925	0.893303	0.720093	0.730528	0.820864
2008-07-01	0.882589	0.866665	0.779043	0.818611	0.782851	0.841359	0.832325	0.80575	0.883407	0.826935	0.808155	0.904886	0.923269	0.887718	0.866285	0.943297	0.766039	0	0.776558	0.954251	0.835308	0.95871	0.961847	0.944517	0.917103	0.947149	0.950463	0.918605	0.921916	0.946445	0.984498	0.926926	0.920878	0.979521	0.948038	0.934248	0.910683	0.938807	0.896442	0.945651	0.89613	0.955022	0.95003	0.905685	0.910406	0.923339	0.88419	0.924685	0.947828
2008-08-01	0.87098	0.861858	0.841031	0.774537	0.70722	0.776785	0.799614	0.741738	0.862827	0.712218	0.782801	0.910516	0.925625	0.861189	0.850305	0.952605	0.760897	0.776558	0	0.976008	0.758803	0.939078	0.927613	0.955245	0.936007	0.937351	0.948259	0.946156	0.923037	0.909546	0.989342	0.937988	0.946494	0.98909	0.932664	0.920462	0.901894	0.947634	0.920765	0.947474	0.906666	0.956855	0.942667	0.884629	0.918429	0.927736	0.889666	0.879911	0.929496
2009-04-01	0.868437	0.913475	0.896688	0.975749	0.960618	0.97641	0.969823	0.95812	0.919507	0.994345	0.947624	0.678307	0.971274	0.9634	0.962571	0.947494	0.956047	0.954251	0.976008	0	0.975543	0.921366	0.957618	0.931775	0.878645	0.952002	0.983193	0.946927	0.924852	0.938046	0.951498	0.82356	0.970671	0.973864	0.89772	0.977226	0.923391	0.933276	0.945951	0.954508	0.845811	0.910147	0.995965	0.988522	0.869961	0.855272	0.942838	0.968572	0.972363
2009-07-01	0.872132	0.722202	0.80139	0.49814	0.703704	0.729833	0.763635	0.697149	0.869085	0.644491	0.731973	0.911137	0.869684	0.744981	0.792394	0.900447	0.565344	0.835308	0.758803	0.975543	0	0.974411	0.938082	0.941894	0.920746	0.721763	0.895778	0.86934	0.945996	0.95468	0.959307	0.959023	0.945591	0.963916	0.920186	0.736394	0.868501	0.95621	0.834455	0.777522	0.777759	0.938436	0.947128	0.897341	0.935721	0.911919	0.74943	0.673019	0.791472
2010-01-01	0.712545	0.947758	0.958206	0.971183	0.955791	0.946121	0.966663	0.936207	0.947662	0.959572	0.905415	0.793884	0.964824	0.943562	0.941466	0.982736	0.958798	0.95871	0.939078	0.921366	0.974411	0	0.919795	0.904426	0.900552	0.991051	0.982374	0.958101	0.967825	0.870701	0.89689	0.93617	0.970671	0.8967	0.807571	0.99793	0.936418	0.897314	0.886071	0.974267	0.791461	0.991162	0.903138	0.951331	0.896029	0.939274	0.968396	0.926439	0.873972
2010-02-01	0.847231	0.896737	0.904932	0.920017	0.910862	0.909951	0.917796	0.879942	0.922237	0.924765	0.850016	0.911132	0.944805	0.943392	0.906108	0.956713	0.935855	0.961847	0.927613	0.957618	0.938082	0.919795	0	0.898412	0.818866	0.961926	0.925587	0.842497	0.8923	0.940597	0.898746	0.896415	0.980054	0.877148	0.934447	0.899597	0.898026	0.8949	0.914593	0.888308	0.841099	0.92129	0.947869	0.882249	0.864419	0.832785	0.938564	0.835727	0.945653
2010-03-01	0.906109	0.886925	0.919791	0.949379	0.947678	0.941085	0.952614	0.937927	0.917028	0.955049	0.872808	0.923871	0.934473	0.954769	0.869286	0.966276	0.907924	0.944517	0.955245	0.931775	0.941894	0.904426	0.898412	0	0.899706	0.969519	0.956401	0.966464	0.889666	0.872702	0.84065	0.912212	0.851456	0.928676	0.861188	0.946665	0.887428	0.889081	0.921976	0.96601	0.90034	0.871636	0.930836	0.899772	0.870486	0.858556	0.902069	0.956728	0.97358
2010-05-01	0.801658	0.900072	0.799865	0.919905	0.902099	0.904271	0.897579	0.879562	0.864477	0.950295	0.839528	0.786767	0.927645	0.924428	0.854326	0.936331	0.90778	0.917103	0.936007	0.878645	0.920746	0.900552	0.818866	0.899706	0	0.863933	0.92998	0.885389	0.88568	0.937825	0.862607	0.862777	0.93024	0.891646	0.864414	0.938302	0.827973	0.846021	0.861048	0.893078	0.785754	0.950912	0.955441	0.931724	0.858604	0.780086	0.892165	0.865709	0.895612
2010-07-01	0.948163	0.800341	0.903859	0.713173	0.868209	0.912271	0.929901	0.894785	0.920736	0.865059	0.895334	0.954012	0.979206	0.865903	0.95952	0.940203	0.791854	0.947149	0.937351	0.952002	0.721763	0.991051	0.961926	0.969519	0.863933	0	0.842745	0.874203	0.951693	0.938429	0.930582	0.980428	0.961015	0.937749	0.951498	0.780602	0.881148	0.929856	0.892411	0.761966	0.836449	0.941254	0.958745	0.965345	0.969972	0.875916	0.884067	0.772027	0.766323
2010-10-01	0.970541	0.941652	0.93783	0.937709	0.882358	0.915155	0.93408	0.83374	0.952215	0.919455	0.929016	0.979105	0.97127	0.911131	0.937571	0.982312	0.945989	0.950463	0.948259	0.983193	0.895778	0.982374	0.925587	0.956401	0.92998	0.842745	0	0.884512	0.783041	0.95144	0.895116	0.984868	0.98501	0.954445	0.943775	0.957397	0.829463	0.942808	0.961738	0.964827	0.884002	0.963502	0.954873	0.951648	0.946998	0.928478	0.911561	0.905815	0.969434
2010-11-01	0.850353	0.867066	0.846433	0.85133	0.842469	0.871182	0.848781	0.800035	0.916274	0.865637	0.849231	0.894793	0.949619	0.88686	0.894876	0.936908	0.85943	0.918605	0.946156	0.946927	0.86934	0.958101	0.842497	0.966464	0.885389	0.874203	0.884512	0	0.790624	0.902144	0.924134	0.894696	0.904546	0.92851	0.910403	0.916712	0.833714	0.904623	0.811303	0.828312	0.763411	0.923944	0.9217	0.845181	0.869428	0.880789	0.795631	0.824428	0.859137
2010-12-01	0.897228	0.928996	0.916105	0.920336	0.887176	0.913919	0.93177	0.847877	0.91744	0.901503	0.861857	0.924809	0.965871	0.965564	0.930818	0.974897	0.916701	0.921916	0.923037	0.924852	0.945996	0.967825	0.8923	0.889666	0.88568	0.951693	0.783041	0.790624	0	0.857799	0.904807	0.915593	0.858165	0.979605	0.98014	0.971398	0.884834	0.900547	0.859397	0.928029	0.843694	0.898888	0.967499	0.844652	0.897652	0.80251	0.879013	0.905941	0.971429
2011-01-01	0.848969	0.925117	0.893943	0.952539	0.907151	0.939829	0.95439	0.917196	0.911007	0.945608	0.902357	0.840264	0.962486	0.893041	0.932851	0.973733	0.935709	0.946445	0.909546	0.938046	0.95468	0.870701	0.940597	0.872702	0.937825	0.938429	0.95144	0.902144	0.857799	0	0.890263	0.867878	0.942031	0.867388	0.807177	0.971803	0.909351	0.894428	0.82869	0.913198	0.905278	0.905118	0.976369	0.923931	0.838872	0.862654	0.951649	0.9231	0.924441
2011-02-01	0.912862	0.957354	0.960554	0.965073	0.958381	0.936589	0.951984	0.919595	0.968918	0.966039	0.880872	0.957458	0.935468	0.945975	0.909969	0.944476	0.948032	0.984498	0.989342	0.951498	0.959307	0.89689	0.898746	0.84065	0.862607	0.930582	0.895116	0.924134	0.904807	0.890263	0	0.93678	0.959421	0.898164	0.874409	0.959006	0.861586	0.864037	0.871017	0.935959	0.864397	0.917535	0.935747	0.921185	0.905992	0.861797	0.915389	0.917848	0.939057
2011-03-01	0.841614	0.886808	0.835726	0.955392	0.942309	0.936105	0.928918	0.951133	0.846162	0.977788	0.954835	0.798817	0.970679	0.882761	0.951217	0.941348	0.950324	0.926926	0.937988	0.82356	0.959023	0.93617	0.896415	0.912212	0.862777	0.980428	0.984868	0.894696	0.915593	0.867878	0.93678	0	0.947134	0.977169	0.919367	0.923818	0.942181	0.867568	0.914558	0.936763	0.775521	0.884268	0.975042	0.972452	0.776524	0.867422	0.954914	0.943684	0.949229
2011-04-01	0.927757	0.961074	0.895034	0.93349	0.934505	0.919296	0.937812	0.910133	0.958168	0.949651	0.920091	0.935587	0.971514	0.937696	0.95502	0.965189	0.924928	0.920878	0.946494	0.970671	0.945591	0.970671	0.980054	0.851456	0.93024	0.961015	0.98501	0.904546	0.858165	0.942031	0.959421	0.947134	0	0.970605	0.942852	0.965665	0.922684	0.90059	0.858416	0.892284	0.941657	0.963814	0.975894	0.818296	0.920001	0.939618	0.881675	0.959165	0.96695
2011-05-01	0.913245	0.956173	0.944008	0.952116	0.960817	0.978547	0.977749	0.963231	0.973235	0.968653	0.941882	0.913886	0.964692	0.962969	0.978982	0.966293	0.958162	0.979521	0.98909	0.973864	0.963916	0.8967	0.877148	0.928676	0.891646	0.937749	0.954445	0.92851	0.979605	0.867388	0.898164	0.977169	0.970605	0	0.852089	0.965119	0.847852	0.958259	0.898919	0.877013	0.892804	0.98347	0.990202	0.932384	0.981575	0.94387	0.953306	0.874538	0.941387
2011-06-01	0.89232	0.90724	0.8427	0.924616	0.929478	0.94021	0.949292	0.930792	0.949559	0.943716	0.903461	0.857654	0.938846	0.919735	0.942031	0.921299	0.925002	0.948038	0.932664	0.89772	0.920186	0.807571	0.934447	0.861188	0.864414	0.951498	0.943775	0.910403	0.98014	0.807177	0.874409	0.919367	0.942852	0.852089	0	0.901049	0.846587	0.92369	0.850523	0.910087	0.813047	0.990835	0.963112	0.935262	0.908351	0.893158	0.891086	0.882295	0.873439
2011-07-01	0.953428	0.825248	0.886488	0.736288	0.925376	0.939509	0.935764	0.940037	0.958169	0.827722	0.913478	0.934143	0.951787	0.920786	0.900241	0.963904	0.812155	0.934248	0.920462	0.977226	0.736394	0.99793	0.899597	0.946665	0.938302	0.780602	0.957397	0.916712	0.971398	0.971803	0.959006	0.923818	0.965665	0.965119	0.901049	0	0.901715	0.967137	0.87922	0.790648	0.87187	0.984537	0.9729	0.938847	0.9667	0.89999	0.864889	0.788298	0.799856
2011-10-01	0.90251	0.862799	0.86972	0.863823	0.83251	0.828963	0.853482	0.822557	0.918614	0.882712	0.862262	0.935839	0.952428	0.916595	0.888354	0.953728	0.852037	0.910683	0.901894	0.923391	0.868501	0.936418	0.898026	0.887428	0.827973	0.881148	0.829463	0.833714	0.884834	0.909351	0.861586	0.942181	0.922684	0.847852	0.846587	0.901715	0	0.938815	0.892553	0.864659	0.877608	0.930838	0.896073	0.871071	0.917072	0.880379	0.834993	0.852176	0.936997
2012-01-01	0.82148	0.889513	0.89142	0.962554	0.914301	0.940291	0.909591	0.921807	0.88074	0.961253	0.901034	0.882705	0.967431	0.920798	0.933779	0.952605	0.908509	0.938807	0.947634	0.933276	0.95621	0.897314	0.8949	0.889081	0.846021	0.929856	0.942808	0.904623	0.900547	0.894428	0.864037	0.867568	0.90059	0.958259	0.92369	0.967137	0.938815	0	0.938304	0.930842	0.85338	0.864993	0.966073	0.940415	0.779582	0.847136	0.922297	0.959075	0.954579
2012-02-01	0.834467	0.865144	0.837104	0.797546	0.880646	0.828244	0.858481	0.819232	0.925204	0.844875	0.753496	0.82866	0.904796	0.892699	0.845145	0.939122	0.819605	0.896442	0.920765	0.945951	0.834455	0.886071	0.914593	0.921976	0.861048	0.892411	0.961738	0.811303	0.859397	0.82869	0.871017	0.914558	0.858416	0.898919	0.850523	0.87922	0.892553	0.938304	0	0.795976	0.765845	0.935565	0.916801	0.79955	0.891532	0.873474	0.685789	0.760364	0.84517
2012-05-01	0.901728	0.840077	0.891795	0.658614	0.916141	0.922732	0.919073	0.866639	0.945696	0.885839	0.866425	0.901803	0.928949	0.914248	0.936888	0.944058	0.798165	0.945651	0.947474	0.954508	0.777522	0.974267	0.888308	0.96601	0.893078	0.761966	0.964827	0.828312	0.928029	0.913198	0.935959	0.936763	0.892284	0.877013	0.910087	0.790648	0.864659	0.930842	0.795976	0	0.818549	0.935815	0.972631	0.922229	0.911788	0.879144	0.795911	0.704718	0.620836
2012-06-01	0.686185	0.769925	0.775088	0.789351	0.836049	0.865872	0.891634	0.821685	0.864937	0.835825	0.783413	0.694318	0.901485	0.862732	0.893686	0.881191	0.797556	0.89613	0.906666	0.845811	0.777759	0.791461	0.841099	0.90034	0.785754	0.836449	0.884002	0.763411	0.843694	0.905278	0.864397	0.775521	0.941657	0.892804	0.813047	0.87187	0.877608	0.85338	0.765845	0.818549	0	0.896875	0.952173	0.87758	0.803918	0.777965	0.784013	0.784147	0.832647
2012-07-01	0.92944	0.900244	0.918051	0.937415	0.894376	0.93259	0.940142	0.91607	0.919213	0.921816	0.905592	0.957449	0.981368	0.938522	0.963066	0.96572	0.909835	0.955022	0.956855	0.910147	0.938436	0.991162	0.92129	0.871636	0.950912	0.941254	0.963502	0.923944	0.898888	0.905118	0.917535	0.884268	0.963814	0.98347	0.990835	0.984537	0.930838	0.864993	0.935565	0.935815	0.896875	0	0.979492	0.931007	0.736582	0.867467	0.934139	0.926184	0.987472
2012-10-01	0.935897	0.963359	0.957099	0.924771	0.931649	0.802992	0.874811	0.883018	0.975953	0.940109	0.865369	0.970734	0.967048	0.943453	0.822042	0.980766	0.957961	0.95003	0.942667	0.995965	0.947128	0.903138	0.947869	0.930836	0.955441	0.958745	0.954873	0.9217	0.967499	0.976369	0.935747	0.975042	0.975894	0.990202	0.963112	0.9729	0.896073	0.966073	0.916801	0.972631	0.952173	0.979492	0	0.86048	0.980105	0.964958	0.908888	0.817985	0.908367
2012-12-01	0.892327	0.938595	0.88288	0.845854	0.860164	0.819778	0.835351	0.791695	0.947306	0.859528	0.809211	0.925302	0.952172	0.935839	0.832908	0.963244	0.885519	0.905685	0.884629	0.988522	0.897341	0.951331	0.882249	0.899772	0.931724	0.965345	0.951648	0.845181	0.844652	0.923931	0.921185	0.972452	0.818296	0.932384	0.935262	0.938847	0.871071	0.940415	0.79955	0.922229	0.87758	0.931007	0.86048	0	0.852821	0.919982	0.767245	0.858226	0.900551
2013-01-01	0.788734	0.843063	0.827217	0.92229	0.883935	0.900842	0.902345	0.85522	0.823672	0.930577	0.867096	0.81318	0.940056	0.914656	0.926027	0.951972	0.862925	0.910406	0.918429	0.869961	0.935721	0.896029	0.864419	0.870486	0.858604	0.969972	0.946998	0.869428	0.897652	0.838872	0.905992	0.776524	0.920001	0.981575	0.908351	0.9667	0.917072	0.779582	0.891532	0.911788	0.803918	0.736582	0.980105	0.852821	0	0.811954	0.90721	0.926348	0.939888
2013-03-01	0.857178	0.772759	0.836099	0.89094	0.891242	0.911892	0.917295	0.883806	0.859423	0.904287	0.842827	0.849973	0.920618	0.946231	0.8926	0.917043	0.893303	0.923339	0.927736	0.855272	0.911919	0.939274	0.832785	0.858556	0.780086	0.875916	0.928478	0.880789	0.80251	0.862654	0.861797	0.867422	0.939618	0.94387	0.893158	0.89999	0.880379	0.847136	0.873474	0.879144	0.777965	0.867467	0.964958	0.919982	0.811954	0	0.887885	0.858318	0.94613
2013-05-01	0.865286	0.815433	0.830679	0.708295	0.780981	0.758517	0.802893	0.733925	0.905412	0.743281	0.734634	0.920102	0.892059	0.880895	0.805122	0.920998	0.720093	0.88419	0.889666	0.942838	0.74943	0.968396	0.938564	0.902069	0.892165	0.884067	0.911561	0.795631	0.879013	0.951649	0.915389	0.954914	0.881675	0.953306	0.891086	0.864889	0.834993	0.922297	0.685789	0.795911	0.784013	0.934139	0.908888	0.767245	0.90721	0.887885	0	0.708725	0.847231
2013-06-01	0.883307	0.833512	0.878706	0.656162	0.826417	0.790633	0.838556	0.799033	0.923591	0.773645	0.802042	0.932075	0.920101	0.886524	0.828113	0.939097	0.730528	0.924685	0.879911	0.968572	0.673019	0.926439	0.835727	0.956728	0.865709	0.772027	0.905815	0.824428	0.905941	0.9231	0.917848	0.943684	0.959165	0.874538	0.882295	0.788298	0.852176	0.959075	0.760364	0.704718	0.784147	0.926184	0.817985	0.858226	0.926348	0.858318	0.708725	0	0.713557
2013-07-01	0.890348	0.90368	0.916421	0.696686	0.902919	0.872792	0.901459	0.887038	0.960217	0.870419	0.879717	0.91157	0.953634	0.893697	0.89808	0.947587	0.820864	0.947828	0.929496	0.972363	0.791472	0.873972	0.945653	0.97358	0.895612	0.766323	0.969434	0.859137	0.971429	0.924441	0.939057	0.949229	0.96695	0.941387	0.873439	0.799856	0.936997	0.954579	0.84517	0.620836	0.832647	0.987472	0.908367	0.900551	0.939888	0.94613	0.847231	0.713557	0
2013-12-01	0.938316	0.948741	0.936184	0.93008	0.885312	0.898045	0.90785	0.874247	0.949311	0.919818	0.868678	0.966647	0.95904	0.95107	0.940365	0.966607	0.91032	0.92615	0.921184	0.994029	0.923899	0.973668	0.948283	0.949479	0.941864	0.923593	0.949403	0.938633	0.927511	0.969891	0.941672	0.992404	0.952886	0.977036	0.965554	0.986907	0.91159	0.93962	0.960808	0.972575	0.92366	0.936991	0.965707	0.921542	0.861243	0.945529	0.91171	0.915117	0.968557
2014-01-01	0.896265	0.943038	0.888061	0.876232	0.855565	0.893266	0.859627	0.833185	0.918913	0.897875	0.844308	0.941733	0.975497	0.912943	0.932834	0.959083	0.89292	0.863258	0.900338	0.961874	0.919247	0.97296	0.867276	0.912189	0.928026	0.927871	0.9659	0.875432	0.792085	0.897538	0.973789	0.91347	0.840514	0.98332	0.943534	0.976288	0.899484	0.9453	0.841875	0.920179	0.911192	0.912677	0.955728	0.725887	0.858547	0.922072	0.892583	0.912798	0.94649
2014-02-01	0.89882	0.960617	0.889374	0.898497	0.880592	0.875754	0.871595	0.852185	0.942248	0.890728	0.839495	0.913416	0.942911	0.883801	0.866953	0.962712	0.91081	0.859771	0.928222	0.992228	0.926015	0.954575	0.858143	0.952905	0.92984	0.974832	0.942428	0.872222	0.917571	0.94375	0.95	0.960515	0.973885	0.955208	0.948268	0.944947	0.949598	0.966205	0.888195	0.951503	0.895386	0.971195	0.943702	0.762948	0.89421	0.918653	0.88776	0.915292	0.908765
2014-03-01	0.702631	0.89771	0.804846	0.876271	0.866475	0.890757	0.88364	0.868873	0.891954	0.900965	0.839078	0.710109	0.960972	0.91046	0.91449	0.94532	0.861306	0.846141	0.901588	0.872199	0.922183	0.826548	0.910475	0.93199	0.779302	0.872302	0.913158	0.895483	0.841114	0.977313	0.932718	0.899325	0.936885	0.941695	0.923022	0.943635	0.887591	0.912045	0.912108	0.94943	0.715392	0.927169	0.945628	0.862224	0.88974	0.86654	0.895147	0.908074	0.894996
2014-04-01	0.917226	0.753185	0.879227	0.892242	0.885455	0.921453	0.937708	0.917113	0.910903	0.910984	0.880355	0.927432	0.935536	0.940061	0.920457	0.938398	0.901238	0.942355	0.923874	0.943765	0.893544	0.979625	0.909887	0.811107	0.913109	0.864891	0.94789	0.96671	0.933446	0.906917	0.935956	0.891568	0.941475	0.956003	0.937432	0.88979	0.92248	0.890534	0.955333	0.925416	0.839652	0.774217	0.955069	0.929263	0.873224	0.782497	0.906865	0.937019	0.997963
2014-05-01	0.931037	0.849877	0.880728	0.835321	0.870605	0.860103	0.853747	0.880719	0.925668	0.815925	0.858279	0.950102	0.967166	0.881122	0.901758	0.952898	0.837834	0.926129	0.927257	0.982416	0.855527	0.91517	0.873688	0.940425	0.917888	0.848381	0.896502	0.861478	0.79708	0.907886	0.905069	0.933407	0.947558	0.956408	0.910053	0.896849	0.891731	0.91259	0.79616	0.879287	0.808921	0.917846	0.924119	0.903688	0.90255	0.865117	0.845385	0.797771	0.895914
2014-06-01	0.962264	0.990991	0.981255	0.968015	0.957719	0.966309	0.97167	0.956678	0.979278	0.968274	0.955509	0.966381	0.980051	0.978736	0.953217	0.98981	0.963571	0.969142	0.951734	1	0.980242	0.966566	0.957545	0.924676	0.984672	0.979794	0.936754	0.948997	0.816615	0.932341	0.954714	0.942916	0.925543	1	0.993103	0.925235	0.957904	0.975967	0.87911	0.965803	0.93196	0.969394	0.96198	0.9035	0.958775	0.944486	0.927586	0.935981	0.98738
2014-07-01	0.976026	0.952686	0.940217	0.925034	0.920971	0.84374	0.879282	0.94216	0.98803	0.922245	0.949452	0.980709	0.980005	0.937157	0.930558	0.985924	0.90654	0.962818	0.947316	1	0.903609	0.976013	0.960167	0.94348	0.975214	0.964524	0.991154	0.958422	0.980976	0.9861	0.992662	0.978479	0.970271	0.96589	0.963576	0.966497	0.984056	0.97617	0.969449	0.970391	0.945876	0.982944	0.926165	0.930444	0.9903	0.990149	0.936372	0.911594	0.877294
2014-08-01	0.927793	0.961941	0.9082	0.943087	0.930213	0.813031	0.876342	0.922352	0.971307	0.922259	0.890664	0.905781	0.962083	0.912792	0.853507	0.968231	0.94296	0.939973	0.928689	0.992228	0.912031	0.933707	0.904015	0.909203	0.85108	0.953579	0.94383	0.952824	0.875712	0.983895	0.901677	0.96575	0.983126	0.97511	0.954353	0.943685	0.955085	0.919486	0.948111	0.980933	0.876364	0.957836	0.87453	0.920248	0.97702	0.937083	0.931997	0.916123	0.929293
2014-09-01	0.948303	0.915245	0.943165	0.898179	0.907967	0.86566	0.920876	0.899945	0.957632	0.850502	0.877962	0.980087	0.944139	0.934262	0.864104	0.983477	0.892157	0.911996	0.839261	0.99505	0.899692	0.961496	0.913438	0.913409	0.966731	0.952587	0.942608	0.961112	0.944697	0.988999	0.967918	0.993399	0.929303	0.976348	0.986777	0.95201	0.935677	0.961115	0.922071	0.981115	0.960041	0.976493	0.886263	0.879952	0.976874	0.943826	0.897103	0.927922	0.976191
2014-10-01	0.961251	0.954314	0.93193	0.936664	0.933039	0.895288	0.926524	0.890191	0.971087	0.911627	0.883429	0.952894	0.983392	0.938843	0.90732	0.986874	0.942155	0.95667	0.951619	1	0.937285	0.9504	0.913706	0.966415	0.867893	0.892405	0.884394	0.963066	0.835709	1	0.95366	0.976648	1	0.990818	1	0.950311	0.951001	0.955373	0.95196	0.987772	0.931276	0.93617	0.890754	0.926538	0.983328	0.958691	0.920445	0.919087	0.957576
2014-11-01	0.909815	0.936668	0.934344	0.917439	0.928653	0.886509	0.925889	0.876935	0.966797	0.92016	0.833706	0.957494	0.932274	0.953634	0.896809	0.950027	0.933352	0.952218	0.931841	0.992228	0.943619	0.919292	0.865902	0.917112	0.899543	0.946029	0.92437	0.898261	0.861811	0.987899	0.892034	0.996367	0.960177	0.966765	0.947195	0.981428	0.897357	0.906443	0.942675	0.937584	0.868159	0.948282	0.830939	0.884707	0.974538	0.898973	0.88252	0.875193	0.943518
2015-06-01	0.791809	0.836588	0.843188	0.775032	0.791502	0.690586	0.783892	0.750962	0.879865	0.762372	0.70203	0.862043	0.880542	0.884083	0.713536	0.908565	0.804016	0.871923	0.852647	0.933099	0.79266	0.878179	0.873172	0.843338	0.845258	0.928633	0.92426	0.885522	0.911759	0.943898	0.884178	0.9266	0.942397	0.938313	0.854253	0.903474	0.831801	0.897046	0.851727	0.925184	0.768234	0.938332	0.842559	0.843462	0.875673	0.828573	0.728493	0.761077	0.837657
2015-07-01	0.887882	0.845893	0.842975	0.678925	0.736974	0.669068	0.712954	0.687627	0.893174	0.621236	0.749524	0.9439	0.910653	0.865569	0.722295	0.940784	0.752225	0.85321	0.759888	0.977466	0.696203	0.95539	0.922634	0.93359	0.916911	0.92027	0.923469	0.900846	0.905358	0.957937	0.946408	0.971831	0.925732	0.961442	0.937293	0.907833	0.836987	0.953961	0.83657	0.922378	0.878289	0.937199	0.888487	0.807535	0.939802	0.895798	0.703133	0.764661	0.893669
2015-08-01	0.886056	0.89421	0.877133	0.762285	0.810555	0.778463	0.820355	0.771473	0.92366	0.727811	0.783757	0.924208	0.919445	0.897705	0.811109	0.957447	0.824704	0.780327	0.712494	0.99118	0.803294	0.966757	0.903675	0.961462	0.937811	0.941784	0.946172	0.911461	0.912063	0.950293	0.965421	0.959747	0.931763	0.979873	0.983944	0.912008	0.923401	0.952229	0.843349	0.915731	0.895058	0.954842	0.897409	0.822938	0.939923	0.917532	0.790457	0.84207	0.940469
2015-09-01	0.963971	0.948455	0.94899	0.874974	0.908593	0.905483	0.93125	0.887046	0.971656	0.85268	0.917526	0.97829	0.981567	0.946538	0.938784	0.987075	0.883202	0.846623	0.816899	1	0.820305	0.993838	0.97993	0.995802	0.993838	0.954665	0.9537	0.910063	0.918992	0.979134	0.972833	0.997799	0.921655	0.987479	0.988411	0.945669	0.941679	0.991637	0.876509	0.921317	0.94487	0.974587	0.936662	0.847243	0.962812	0.981123	0.875546	0.910345	0.947641
2015-10-01	0.956484	0.95717	0.943912	0.919738	0.920717	0.921796	0.917786	0.909333	0.95363	0.921759	0.922133	0.970111	0.967267	0.951643	0.922327	0.981453	0.949246	0.940501	0.840935	0.982315	0.900574	0.996231	0.974371	0.985939	0.957092	0.983192	0.969243	0.959693	0.987586	0.995361	0.997028	0.979271	0.991882	0.999565	0.992733	0.922516	0.967147	0.996086	0.965622	0.976687	0.970379	0.993381	0.976227	0.937351	0.993384	0.973049	0.943913	0.95405	0.97501
2015-11-01	0.862322	0.862789	0.830191	0.716097	0.739519	0.717135	0.729962	0.645358	0.880532	0.719781	0.640911	0.924593	0.880729	0.868809	0.726173	0.935023	0.705301	0.78461	0.752706	0.990752	0.75712	0.977264	0.913231	0.955106	0.913484	0.934398	0.938704	0.867153	0.902782	0.974637	0.95826	0.957413	0.955412	0.987879	0.978281	0.924936	0.874905	0.955704	0.86541	0.915569	0.866421	0.93028	0.893711	0.78245	0.924713	0.924648	0.733502	0.821552	0.925591
2015-12-01	0.709268	0.819192	0.781701	0.744664	0.693881	0.688376	0.702619	0.595209	0.864459	0.761395	0.529571	0.827095	0.842514	0.797408	0.700463	0.905472	0.713467	0.812562	0.776365	0.953371	0.766239	0.879929	0.849054	0.938621	0.855788	0.918209	0.928481	0.840979	0.878347	0.910213	0.900671	0.915845	0.933806	0.947733	0.918112	0.911841	0.858276	0.905071	0.789112	0.883371	0.80089	0.910662	0.87963	0.815662	0.868509	0.887738	0.762377	0.825875	0.878331
2016-01-01	0.676658	0.824076	0.755148	0.784203	0.777152	0.718986	0.757067	0.654806	0.87671	0.818965	0.562438	0.761224	0.84172	0.846328	0.71357	0.892515	0.792268	0.85129	0.861801	0.934979	0.818864	0.870573	0.817623	0.91463	0.842618	0.93538	0.93569	0.791639	0.866883	0.882492	0.883457	0.927927	0.916656	0.879697	0.844669	0.916501	0.86047	0.87876	0.763522	0.848048	0.743387	0.906456	0.900179	0.789497	0.797613	0.834333	0.78554	0.81774	0.865401
2016-02-01	0.831479	0.868941	0.877395	0.82607	0.784243	0.810429	0.803792	0.75741	0.883001	0.832543	0.755264	0.884922	0.891035	0.823137	0.795072	0.930677	0.834253	0.896504	0.829968	0.904178	0.849199	0.918933	0.851744	0.88377	0.912434	0.927911	0.960212	0.85262	0.880279	0.911083	0.966933	0.901985	0.938002	0.977199	0.926583	0.903535	0.861852	0.901251	0.855696	0.873661	0.860991	0.9481	0.918752	0.83453	0.823866	0.810347	0.801164	0.857586	0.926397
2016-03-01	0.844505	0.808911	0.902612	0.747975	0.858341	0.851048	0.84207	0.808332	0.91757	0.825564	0.792265	0.92156	0.90414	0.836582	0.822632	0.925259	0.739422	0.921399	0.895236	0.965453	0.746007	0.921794	0.922056	0.898734	0.936106	0.812255	0.958529	0.886149	0.959092	0.921407	0.90153	0.952317	0.93791	0.947891	0.879552	0.816919	0.935408	0.896036	0.814728	0.792096	0.809316	0.940164	0.914921	0.87045	0.888734	0.895273	0.82664	0.731234	0.780009
2016-04-01	0.808647	0.796886	0.8088	0.800111	0.825327	0.751622	0.777191	0.733773	0.897738	0.852112	0.689732	0.862684	0.831803	0.874527	0.714347	0.884253	0.818599	0.913588	0.929229	0.941097	0.800061	0.936531	0.866444	0.879513	0.852819	0.881586	0.914679	0.843	0.903006	0.934441	0.851678	0.94958	0.930483	0.932769	0.836174	0.897109	0.876061	0.911839	0.799518	0.863428	0.735368	0.925151	0.895245	0.837937	0.877182	0.781658	0.763378	0.799914	0.900882
2016-05-01	0.815008	0.777965	0.800965	0.625827	0.761961	0.707788	0.7336	0.68591	0.878637	0.639684	0.701393	0.853409	0.836393	0.815852	0.718291	0.887492	0.757894	0.902466	0.835857	0.945965	0.672836	0.917467	0.866693	0.899901	0.85805	0.868822	0.915657	0.820225	0.906049	0.920587	0.891634	0.940045	0.925206	0.923137	0.840875	0.867298	0.865945	0.923945	0.745586	0.81704	0.742093	0.929924	0.918546	0.850393	0.908415	0.830288	0.678782	0.706477	0.79866
2016-07-01	0.896053	0.862713	0.85699	0.692866	0.734888	0.684947	0.729777	0.71693	0.892156	0.574059	0.773039	0.942196	0.903908	0.835143	0.768715	0.952154	0.752759	0.862935	0.731464	0.998754	0.728795	0.981435	0.930522	0.956056	0.923	0.932018	0.935006	0.902523	0.924495	0.971772	0.958695	0.95548	0.963567	0.988911	0.972659	0.890481	0.895679	0.960597	0.888049	0.936782	0.873875	0.933228	0.91572	0.881324	0.954471	0.930289	0.794534	0.832063	0.942425
2016-08-01	0.942864	0.925478	0.932297	0.806275	0.868423	0.820885	0.844647	0.845629	0.942639	0.703995	0.8856	0.971854	0.960616	0.89685	0.867724	0.977434	0.887922	0.938791	0.826501	0.997382	0.872937	0.998878	0.955548	0.982981	0.989153	0.983542	0.971573	0.953444	0.944924	0.980737	0.998878	0.968356	0.940901	0.995886	0.989665	0.899944	0.953318	0.988885	0.906636	0.943983	0.951366	0.975896	0.933335	0.897578	0.977783	0.95086	0.866789	0.916786	0.976435
2016-12-01	0.863217	0.873107	0.823918	0.759448	0.729196	0.795465	0.777779	0.707221	0.878067	0.752035	0.719167	0.923814	0.899933	0.874622	0.869864	0.929028	0.741428	0.803217	0.707676	0.986223	0.801981	0.980252	0.936963	0.917141	0.928032	0.947253	0.961389	0.897534	0.853999	0.961877	0.970393	0.966241	0.810788	0.984194	0.974359	0.938327	0.894163	0.941055	0.891055	0.916535	0.89096	0.933156	0.938814	0.762681	0.911071	0.920403	0.823597	0.874726	0.937519
2017-01-01	0.72186	0.852054	0.801021	0.811569	0.720038	0.817854	0.814728	0.719401	0.827602	0.832851	0.73483	0.81782	0.88183	0.786918	0.816365	0.880231	0.823099	0.904108	0.827098	0.934441	0.839265	0.92208	0.855605	0.946826	0.889671	0.897285	0.932556	0.819217	0.89545	0.873999	0.927108	0.896576	0.908841	0.94722	0.909864	0.933294	0.880489	0.850927	0.880939	0.880083	0.824315	0.911557	0.937747	0.865211	0.85002	0.840957	0.841515	0.872228	0.907075
2017-02-01	0.76744	0.794236	0.754822	0.71079	0.703634	0.71678	0.732917	0.597167	0.804429	0.776486	0.585434	0.846579	0.837086	0.854351	0.719882	0.88682	0.694564	0.818493	0.811578	0.94047	0.739123	0.94845	0.87124	0.919308	0.872947	0.884984	0.919347	0.818515	0.84735	0.900673	0.933103	0.924575	0.918391	0.949779	0.914255	0.93227	0.833122	0.901325	0.812419	0.82739	0.784047	0.902715	0.927408	0.816073	0.830867	0.827516	0.710814	0.820206	0.917127
2017-03-01	0.82763	0.763238	0.743147	0.71614	0.602539	0.734445	0.748903	0.633394	0.802157	0.693527	0.681979	0.889293	0.88471	0.815653	0.805913	0.899176	0.705438	0.814743	0.767708	0.961555	0.718173	0.95069	0.900377	0.93392	0.907528	0.857595	0.919557	0.856101	0.877415	0.90842	0.955779	0.948787	0.921294	0.960322	0.904769	0.922302	0.842086	0.934659	0.876453	0.89389	0.786818	0.87892	0.957754	0.838672	0.851637	0.829582	0.773017	0.828672	0.920821
2017-04-01	0.888981	0.831769	0.825753	0.819438	0.791244	0.865583	0.879086	0.82978	0.839945	0.835103	0.845812	0.892563	0.916421	0.847271	0.877555	0.91637	0.773115	0.88493	0.8907	0.959729	0.818988	0.97997	0.937921	0.894768	0.92576	0.822491	0.953949	0.891774	0.940197	0.885692	0.936269	0.818964	0.936274	0.97021	0.954492	0.933791	0.901109	0.89143	0.896457	0.879653	0.847687	0.821927	0.978463	0.946502	0.830586	0.874679	0.873309	0.896438	0.92029
2017-05-01	0.860249	0.860185	0.856533	0.850673	0.767999	0.837825	0.832076	0.797034	0.849078	0.860127	0.818563	0.89659	0.920782	0.871334	0.855266	0.92226	0.768241	0.810792	0.800143	0.943778	0.860036	0.902372	0.909368	0.893961	0.846742	0.916387	0.939892	0.894133	0.906175	0.940181	0.921575	0.91683	0.932877	0.965477	0.935715	0.949557	0.850489	0.854207	0.87058	0.924418	0.868018	0.907097	0.934851	0.89786	0.848944	0.864371	0.87609	0.925069	0.933594
2017-06-01	0.8751	0.880672	0.807901	0.789969	0.747628	0.784671	0.774449	0.72869	0.846167	0.815899	0.76647	0.889566	0.908578	0.88749	0.805264	0.931556	0.773311	0.807789	0.758829	0.966448	0.833911	0.983534	0.953196	0.958355	0.871016	0.926361	0.930772	0.899686	0.909895	0.9537	0.967422	0.953011	0.931134	0.992298	0.980436	0.926825	0.881244	0.938577	0.913064	0.931054	0.908804	0.960566	0.935443	0.838199	0.910874	0.925528	0.832987	0.900945	0.921433
2017-07-01	0.930846	0.908575	0.930364	0.823748	0.854515	0.86681	0.888664	0.882076	0.928262	0.772879	0.91791	0.952529	0.962619	0.881318	0.910298	0.962155	0.866334	0.936468	0.863723	0.997753	0.851942	0.993943	0.978996	0.982024	0.982024	0.934116	0.975005	0.93601	0.968445	0.963537	0.986323	0.985444	0.971864	0.981813	0.98079	0.862816	0.962596	0.977726	0.927706	0.943728	0.935229	0.979973	0.967107	0.942614	0.967495	0.963312	0.884066	0.902733	0.947343
2017-08-01	0.904171	0.805772	0.854117	0.643306	0.749336	0.775926	0.803919	0.78902	0.916476	0.659777	0.81962	0.948054	0.942368	0.841297	0.853984	0.951344	0.690536	0.877114	0.840404	0.99959	0.636328	0.965121	0.934961	0.946428	0.932064	0.796626	0.925782	0.847192	0.90316	0.937264	0.952269	0.967945	0.910102	0.976605	0.940683	0.779979	0.909574	0.951897	0.782765	0.789002	0.787849	0.944441	0.948953	0.842855	0.949019	0.90952	0.747597	0.676349	0.735702
2017-09-01	0.938251	0.924781	0.922508	0.856881	0.845991	0.837937	0.858572	0.845456	0.923536	0.818557	0.864176	0.969087	0.947518	0.912994	0.898305	0.961533	0.866391	0.925227	0.844783	0.999282	0.864988	0.989679	0.972779	0.98431	0.970586	0.973498	0.982533	0.96586	0.973497	0.986389	0.983819	0.98806	0.97871	0.997694	0.985595	0.976635	0.956662	0.987245	0.949527	0.97138	0.945028	0.972806	0.944697	0.944196	0.980219	0.96397	0.905929	0.930246	0.976484
2017-10-01	0.898997	0.884905	0.886689	0.747425	0.764877	0.762909	0.774746	0.769117	0.917469	0.691851	0.800549	0.95389	0.914875	0.880351	0.803917	0.955707	0.774959	0.876738	0.763213	0.997774	0.794783	0.981797	0.942366	0.975249	0.958879	0.962506	0.973415	0.915373	0.941243	0.957831	0.975118	0.965859	0.927404	0.989523	0.96278	0.895895	0.945343	0.966966	0.839747	0.911067	0.890745	0.964217	0.927053	0.829658	0.942221	0.937608	0.764597	0.834585	0.939105
2017-11-01	0.913862	0.960451	0.960101	0.877067	0.848027	0.831061	0.865264	0.803652	0.949558	0.827196	0.852951	0.95906	0.941479	0.910237	0.843703	0.975295	0.852649	0.912996	0.861355	0.999108	0.877022	0.933359	0.9814	0.979237	0.972222	0.963857	0.966106	0.947921	0.954383	0.935542	0.942698	0.996814	0.952806	0.994266	0.962156	0.980218	0.950939	0.952776	0.894803	0.95662	0.942995	0.964833	0.94814	0.874215	0.948285	0.977704	0.88909	0.878938	0.936481
2017-12-01	0.839989	0.920021	0.928426	0.901203	0.80734	0.82697	0.851286	0.823918	0.897826	0.898747	0.810704	0.918669	0.928264	0.800981	0.80298	0.95467	0.889675	0.921154	0.878928	0.979452	0.904836	0.827488	0.928855	0.92356	0.908362	0.978993	0.956897	0.914723	0.933032	0.8301	0.895006	0.936343	0.972648	0.964613	0.867131	0.970752	0.902654	0.873205	0.849663	0.951478	0.891448	0.938685	0.898674	0.888258	0.892843	0.93032	0.89252	0.897054	0.876206
2018-02-01	0.87211	0.800562	0.802794	0.724281	0.651256	0.711809	0.735967	0.667109	0.854258	0.738911	0.696277	0.940565	0.906729	0.839065	0.794212	0.926842	0.738119	0.822924	0.781296	0.985532	0.716391	0.977895	0.916598	0.942583	0.935897	0.919124	0.929757	0.864351	0.914442	0.961819	0.955445	0.969054	0.933693	0.986804	0.951755	0.929204	0.857849	0.93268	0.888006	0.916331	0.869395	0.921684	0.919856	0.817521	0.904781	0.900822	0.789843	0.840072	0.914025
2018-03-01	0.869016	0.86184	0.857723	0.858932	0.801629	0.842421	0.851129	0.790798	0.894691	0.853068	0.767204	0.930062	0.905101	0.883125	0.866158	0.938288	0.809252	0.873033	0.848546	0.983364	0.839021	0.948475	0.926646	0.89464	0.922534	0.942799	0.949753	0.892619	0.915482	0.925442	0.902881	0.941812	0.959919	0.980591	0.971735	0.957215	0.90752	0.889984	0.880432	0.928905	0.874049	0.828567	0.953446	0.912784	0.82104	0.873606	0.876414	0.903055	0.957671
2018-04-01	0.962102	0.985966	0.966083	0.993315	1	1	0.999663	0.99751	0.938006	1	0.993226	0.971485	0.991269	0.998377	1	0.993667	0.997694	1	0.999052	1	0.996476	1	0.988002	1	0.964091	0.999441	1	0.989758	1	1	0.997985	0.936689	0.997589	0.997496	1	1	1	0.970537	1	1	0.982879	0.99329	1	1	0.955744	1	0.996731	0.985774	0.995286
2018-05-01	0.943513	0.883817	0.907297	0.908367	0.900602	0.93268	0.931869	0.904481	0.928193	0.914941	0.900927	0.946446	0.950172	0.844741	0.923209	0.943068	0.88253	0.917272	0.969397	0.950739	0.910233	0.941708	0.963431	0.957923	0.944534	0.89665	0.954394	0.897466	0.961729	0.90839	0.907977	0.954101	0.952801	0.961836	0.960496	0.942058	0.932938	0.878176	0.866154	0.892174	0.901478	0.939722	0.965501	0.934242	0.915755	0.866691	0.892303	0.922286	0.932811
2018-06-01	0.890491	0.902789	0.885543	0.855651	0.797039	0.86981	0.881545	0.840862	0.874208	0.802331	0.836542	0.920199	0.944475	0.862376	0.866086	0.953786	0.822734	0.852405	0.783954	0.980343	0.881064	0.971536	0.949131	0.944016	0.932694	0.945479	0.965413	0.932491	0.926345	0.932315	0.96729	0.94669	0.951306	0.981129	0.973581	0.874263	0.912955	0.94002	0.930149	0.92938	0.913927	0.93246	0.971067	0.898956	0.916799	0.936226	0.891759	0.931254	0.957433
2018-07-01	0.910853	0.850174	0.837721	0.709581	0.71582	0.674897	0.706964	0.690169	0.907548	0.591333	0.800432	0.937479	0.924815	0.845781	0.764967	0.953979	0.772841	0.855122	0.806969	0.996025	0.745956	0.983816	0.953435	0.969112	0.913545	0.904164	0.892745	0.869268	0.917826	0.979252	0.959824	0.957376	0.951982	0.980665	0.96693	0.862305	0.885672	0.952503	0.872162	0.940256	0.861277	0.95761	0.911446	0.871532	0.964224	0.934971	0.765427	0.842369	0.910263
2018-07-01	0.910853	0.850174	0.837721	0.709581	0.71582	0.674897	0.706964	0.690169	0.907548	0.591333	0.800432	0.937479	0.924815	0.845781	0.764967	0.953979	0.772842	0.855122	0.806969	0.996025	0.745956	0.983816	0.953435	0.969112	0.913545	0.904164	0.892746	0.869268	0.917826	0.979252	0.959824	0.957376	0.951982	0.980665	0.96693	0.862305	0.885672	0.952503	0.872162	0.940256	0.861277	0.95761	0.911446	0.871532	0.964224	0.934971	0.765427	0.842369	0.910263
[truncated: 45 more columns]

## Sheet: Fig4_bc_chl
Pairwise Bray-Curtis distance of phytoplankton (chloroplast 16S) community
	2005-01-01	2005-04-01	2005-05-01	2005-06-01	2005-09-01	2005-10-01	2005-11-01	2005-12-01	2006-03-01	2006-07-01	2007-02-01	2007-04-01	2007-05-01	2007-09-01	2007-11-01	2008-04-01	2008-06-01	2008-07-01	2008-08-01	2009-04-01	2009-07-01	2010-01-01	2010-02-01	2010-03-01	2010-05-01	2010-07-01	2010-10-01	2010-11-01	2010-12-01	2011-01-01	2011-02-01	2011-03-01	2011-04-01	2011-05-01	2011-06-01	2011-07-01	2011-10-01	2012-01-01	2012-02-01	2012-05-01	2012-06-01	2012-07-01	2012-10-01	2012-12-01	2013-01-01	2013-03-01	2013-05-01	2013-06-01	2013-07-01
2005-01-01	0	0.80782	0.618891	0.693752	0.662364	0.619237	0.620982	0.601983	0.636256	0.770087	0.525997	0.597652	0.728294	0.603174	0.629337	0.802471	0.761405	0.829288	0.779233	0.607945	0.75134	0.35208	0.481937	0.648517	0.68289	0.698911	0.849763	0.61417	0.732851	0.672158	0.610046	0.758778	0.786676	0.625004	0.658535	0.701609	0.625848	0.623778	0.568721	0.740968	0.709908	0.724348	0.748691	0.78927	0.621883	0.655319	0.685131	0.696155	0.619356
2005-04-01	0.80782	0	0.789719	0.815864	0.772192	0.837531	0.833364	0.827804	0.64828	0.78045	0.837757	0.847228	0.820188	0.803362	0.77491	0.865711	0.771941	0.898912	0.841476	0.829093	0.813651	0.843423	0.667445	0.672269	0.753117	0.814331	0.876353	0.844002	0.829122	0.784006	0.84383	0.750217	0.881119	0.867368	0.808959	0.810519	0.799508	0.781602	0.855656	0.869743	0.797759	0.69493	0.911949	0.913942	0.730678	0.722136	0.863051	0.854324	0.833015
2005-05-01	0.618891	0.789719	0	0.612008	0.628905	0.598127	0.586932	0.617746	0.547838	0.698215	0.592837	0.538925	0.682273	0.532807	0.647423	0.758693	0.689007	0.805142	0.721833	0.601868	0.714083	0.653285	0.686457	0.725492	0.63601	0.693255	0.886354	0.707607	0.764895	0.803438	0.713323	0.772966	0.809845	0.711	0.599663	0.686312	0.613128	0.803613	0.646044	0.740285	0.704308	0.824649	0.676089	0.765415	0.760421	0.590997	0.663021	0.602726	0.60156
2005-06-01	0.693752	0.815864	0.612008	0	0.439917	0.579756	0.501859	0.536356	0.716846	0.504352	0.631867	0.740166	0.731194	0.638621	0.590258	0.84152	0.568874	0.664906	0.633276	0.794651	0.570936	0.712962	0.67031	0.757426	0.692991	0.689742	0.8506	0.669064	0.73257	0.825855	0.693272	0.842674	0.788712	0.684116	0.670698	0.592652	0.556422	0.806717	0.602227	0.718047	0.731646	0.852819	0.687024	0.699173	0.793139	0.705614	0.538239	0.506528	0.695495
2005-09-01	0.662364	0.772192	0.628905	0.439917	0	0.49663	0.428231	0.460964	0.624882	0.550944	0.57877	0.766728	0.724508	0.630749	0.553024	0.827122	0.560245	0.695911	0.574074	0.762502	0.550051	0.711414	0.614752	0.696812	0.690193	0.663685	0.79662	0.645034	0.664342	0.796065	0.652272	0.822201	0.774975	0.740275	0.721	0.568694	0.529194	0.755937	0.591734	0.738393	0.674945	0.789769	0.662498	0.661177	0.698907	0.692762	0.55777	0.530023	0.666115
2005-10-01	0.619237	0.837531	0.598127	0.579756	0.49663	0	0.27627	0.397617	0.682121	0.610667	0.453912	0.711527	0.709133	0.608344	0.418258	0.818996	0.657795	0.771893	0.610261	0.727292	0.605101	0.638667	0.654019	0.708238	0.685288	0.659322	0.738727	0.617004	0.709812	0.85708	0.615094	0.862726	0.809786	0.791764	0.708957	0.629305	0.573297	0.829701	0.584392	0.784603	0.707507	0.829423	0.512928	0.675126	0.744882	0.704679	0.54527	0.489835	0.612958
2005-11-01	0.620982	0.833364	0.586932	0.501859	0.428231	0.27627	0	0.323192	0.67443	0.570603	0.461894	0.73217	0.697858	0.613008	0.404295	0.820845	0.556764	0.726209	0.555303	0.747861	0.583524	0.636631	0.660217	0.696044	0.695597	0.68895	0.763267	0.609616	0.678198	0.831978	0.627304	0.861853	0.778014	0.756967	0.705996	0.603513	0.55941	0.806751	0.565054	0.745854	0.701133	0.82771	0.558193	0.650202	0.762847	0.698089	0.490615	0.477952	0.626399
2005-12-01	0.601983	0.827804	0.617746	0.536356	0.460964	0.397617	0.323192	0	0.644355	0.654346	0.398434	0.7212	0.675362	0.604302	0.460893	0.808582	0.566194	0.748406	0.59361	0.745304	0.609615	0.641214	0.601364	0.648631	0.655554	0.678954	0.72568	0.605153	0.631008	0.815569	0.563646	0.852177	0.759987	0.730874	0.711928	0.612742	0.546037	0.780695	0.536923	0.717877	0.655978	0.815843	0.669476	0.645174	0.701892	0.672364	0.510649	0.522884	0.656044
2006-03-01	0.636256	0.64828	0.547838	0.716846	0.624882	0.682121	0.67443	0.644355	0	0.719538	0.634396	0.529482	0.679535	0.528003	0.665603	0.716846	0.711485	0.846695	0.754103	0.563452	0.70943	0.695146	0.626936	0.606595	0.581152	0.666705	0.817117	0.679884	0.695794	0.783141	0.683846	0.698685	0.792472	0.750748	0.66631	0.690488	0.66307	0.733554	0.700108	0.758189	0.602074	0.735516	0.80226	0.810624	0.623111	0.536555	0.754236	0.72392	0.559656
2006-07-01	0.770087	0.78045	0.698215	0.504352	0.550944	0.610667	0.570603	0.654346	0.719538	0	0.703231	0.823064	0.818513	0.701197	0.618408	0.86935	0.662128	0.731854	0.663858	0.8346	0.656747	0.795473	0.779711	0.747061	0.792864	0.765915	0.828398	0.764363	0.821882	0.892438	0.80151	0.877083	0.845811	0.869316	0.780875	0.714032	0.670691	0.846071	0.738047	0.821219	0.839447	0.864175	0.710953	0.816301	0.810495	0.761559	0.717307	0.634974	0.745347
2007-02-01	0.525997	0.837757	0.592837	0.631867	0.57877	0.453912	0.461894	0.398434	0.634396	0.703231	0	0.619204	0.623539	0.565976	0.448414	0.786779	0.622819	0.774065	0.637839	0.660786	0.668411	0.554258	0.545839	0.618307	0.6148	0.64816	0.720584	0.618794	0.652154	0.808156	0.538107	0.838276	0.780362	0.737883	0.652416	0.648187	0.589792	0.77732	0.483071	0.723007	0.639367	0.801896	0.60419	0.661042	0.684812	0.638768	0.549536	0.539888	0.610154
2007-04-01	0.597652	0.847228	0.538925	0.740166	0.766728	0.711527	0.73217	0.7212	0.529482	0.823064	0.619204	0	0.630528	0.512792	0.710492	0.754257	0.764095	0.830768	0.834595	0.501615	0.789949	0.571232	0.687417	0.712248	0.665667	0.711223	0.931834	0.699699	0.754722	0.707849	0.678164	0.758223	0.789751	0.631514	0.61043	0.759638	0.676923	0.76795	0.655393	0.757324	0.701234	0.807997	0.718925	0.791039	0.71877	0.607238	0.761081	0.711563	0.541657
2007-05-01	0.728294	0.820188	0.682273	0.731194	0.724508	0.709133	0.697858	0.675362	0.679535	0.818513	0.623539	0.630528	0	0.70198	0.609426	0.744663	0.673804	0.828951	0.738509	0.681129	0.720679	0.770918	0.675438	0.776386	0.67956	0.788204	0.768045	0.747083	0.621903	0.861074	0.59838	0.846204	0.784107	0.75654	0.727071	0.762191	0.733594	0.835069	0.67365	0.665107	0.60557	0.789237	0.820581	0.79016	0.727655	0.653197	0.655715	0.679829	0.829581
2007-09-01	0.603174	0.803362	0.532807	0.638621	0.630749	0.608344	0.613008	0.604302	0.528003	0.701197	0.565976	0.512792	0.70198	0	0.628693	0.745064	0.636622	0.808866	0.721593	0.501987	0.681326	0.623077	0.707513	0.619684	0.629454	0.657767	0.897251	0.645199	0.751367	0.757457	0.635636	0.780735	0.767941	0.702401	0.609114	0.660122	0.661802	0.696451	0.61862	0.757713	0.776094	0.760329	0.683066	0.783478	0.727544	0.635581	0.703972	0.645387	0.555298
2007-11-01	0.629337	0.77491	0.647423	0.590258	0.553024	0.418258	0.404295	0.460893	0.665603	0.618408	0.448414	0.710492	0.609426	0.628693	0	0.788397	0.629656	0.765241	0.657141	0.697394	0.616371	0.664038	0.612003	0.63741	0.643413	0.677854	0.682926	0.618231	0.643012	0.84273	0.580345	0.839602	0.795531	0.733043	0.703517	0.647494	0.593825	0.821799	0.573549	0.749464	0.670676	0.811319	0.599156	0.693319	0.716672	0.682451	0.552537	0.555146	0.676322
2008-04-01	0.802471	0.865711	0.758693	0.84152	0.827122	0.818996	0.820845	0.808582	0.716846	0.86935	0.786779	0.754257	0.744663	0.745064	0.788397	0	0.838345	0.900933	0.877555	0.744011	0.848238	0.855745	0.79812	0.821148	0.826907	0.83417	0.904249	0.856796	0.855904	0.900948	0.808186	0.835121	0.896936	0.872987	0.795865	0.880278	0.859273	0.850405	0.844323	0.836584	0.799523	0.866893	0.891312	0.912425	0.854827	0.763062	0.845928	0.837332	0.853352
2008-06-01	0.761405	0.771941	0.689007	0.568874	0.560245	0.657795	0.556764	0.566194	0.711485	0.662128	0.622819	0.764095	0.673804	0.636622	0.629656	0.838345	0	0.697925	0.526609	0.751141	0.60723	0.792846	0.714093	0.666747	0.712635	0.789989	0.838032	0.695321	0.668584	0.80066	0.664118	0.82643	0.714565	0.720332	0.754213	0.680686	0.663269	0.708334	0.62109	0.767801	0.732199	0.745777	0.758719	0.699228	0.729476	0.748287	0.584411	0.57822	0.75425
2008-07-01	0.829288	0.898912	0.805142	0.664906	0.695911	0.771893	0.726209	0.748406	0.846695	0.731854	0.774065	0.830768	0.828951	0.808866	0.765241	0.900933	0.697925	0	0.698727	0.85948	0.779433	0.853987	0.832245	0.850201	0.845907	0.837807	0.91579	0.819119	0.824205	0.887807	0.829412	0.90951	0.771379	0.833058	0.863443	0.782857	0.787999	0.864438	0.763986	0.871439	0.851249	0.898078	0.773837	0.763257	0.876433	0.853967	0.758673	0.751125	0.836793
2008-08-01	0.779233	0.841476	0.721833	0.633276	0.574074	0.610261	0.555303	0.59361	0.754103	0.663858	0.637839	0.834595	0.738509	0.721593	0.657141	0.877555	0.526609	0.698727	0	0.834654	0.665658	0.818578	0.766702	0.766009	0.784606	0.790977	0.787279	0.731391	0.732835	0.870064	0.739102	0.857876	0.776201	0.786851	0.760867	0.729446	0.699184	0.818013	0.689272	0.814517	0.780362	0.837285	0.686213	0.686103	0.785108	0.800442	0.610368	0.598962	0.764925
2009-04-01	0.607945	0.829093	0.601868	0.794651	0.762502	0.727292	0.747861	0.745304	0.563452	0.8346	0.660786	0.501615	0.681129	0.501987	0.697394	0.744011	0.751141	0.85948	0.834654	0	0.79315	0.614004	0.695155	0.630693	0.60262	0.658909	0.895812	0.619177	0.678822	0.736449	0.611913	0.700437	0.708253	0.635421	0.617111	0.731215	0.695905	0.697699	0.616942	0.71935	0.697774	0.72729	0.757852	0.827324	0.665097	0.589728	0.788954	0.765773	0.623936
2009-07-01	0.75134	0.813651	0.714083	0.570936	0.550051	0.605101	0.583524	0.609615	0.70943	0.656747	0.668411	0.789949	0.720679	0.681326	0.616371	0.848238	0.60723	0.779433	0.665658	0.79315	0	0.803939	0.713793	0.71376	0.681043	0.736003	0.842162	0.699112	0.717827	0.855167	0.677222	0.844745	0.791645	0.776267	0.775099	0.661242	0.639994	0.792555	0.680237	0.803046	0.740781	0.790401	0.761862	0.759666	0.769512	0.721404	0.624191	0.632002	0.715649
2010-01-01	0.35208	0.843423	0.653285	0.712962	0.711414	0.638667	0.636631	0.641214	0.695146	0.795473	0.554258	0.571232	0.770918	0.623077	0.664038	0.855745	0.792846	0.853987	0.818578	0.614004	0.803939	0	0.516433	0.675802	0.697389	0.668861	0.867696	0.621246	0.736464	0.649822	0.619886	0.787979	0.770287	0.624396	0.643062	0.697846	0.624982	0.685688	0.533976	0.751589	0.760132	0.753317	0.675639	0.790376	0.67541	0.671609	0.68289	0.692749	0.595992
2010-02-01	0.481937	0.667445	0.686457	0.67031	0.614752	0.654019	0.660217	0.601364	0.626936	0.779711	0.545839	0.687417	0.675438	0.707513	0.612003	0.79812	0.714093	0.832245	0.766702	0.695155	0.713793	0.516433	0	0.580293	0.653881	0.688423	0.804934	0.645405	0.645589	0.705435	0.573658	0.7143	0.769951	0.712969	0.671273	0.625526	0.606962	0.641207	0.600464	0.739255	0.622974	0.688499	0.77428	0.780387	0.607172	0.53739	0.675751	0.664355	0.70927
2010-03-01	0.648517	0.672269	0.725492	0.757426	0.696812	0.708238	0.696044	0.648631	0.606595	0.747061	0.618307	0.712248	0.776386	0.619684	0.63741	0.821148	0.666747	0.850201	0.766009	0.630693	0.71376	0.675802	0.580293	0	0.620529	0.687521	0.82684	0.561166	0.629199	0.763254	0.602752	0.728161	0.620918	0.764347	0.737645	0.681293	0.672794	0.544691	0.607595	0.765594	0.747033	0.602526	0.767784	0.785436	0.560611	0.602175	0.697325	0.726031	0.669317
2010-05-01	0.68289	0.753117	0.63601	0.692991	0.690193	0.685288	0.695597	0.655554	0.581152	0.792864	0.6148	0.665667	0.67956	0.629454	0.643413	0.826907	0.712635	0.845907	0.784606	0.60262	0.681043	0.697389	0.653881	0.620529	0	0.629739	0.848637	0.629419	0.649384	0.796434	0.58309	0.735304	0.777544	0.68744	0.631144	0.653475	0.607826	0.774568	0.589262	0.704177	0.606961	0.770933	0.743494	0.727446	0.681949	0.537313	0.663266	0.667146	0.663539
2010-07-01	0.698911	0.814331	0.693255	0.689742	0.663685	0.659322	0.68895	0.678954	0.666705	0.765915	0.64816	0.711223	0.788204	0.657767	0.677854	0.83417	0.789989	0.837807	0.790977	0.658909	0.736003	0.668861	0.688423	0.687521	0.629739	0	0.801217	0.659376	0.692553	0.790233	0.662332	0.74895	0.792077	0.757952	0.604328	0.616215	0.637846	0.812813	0.64041	0.747467	0.756988	0.828215	0.720316	0.733843	0.773044	0.695594	0.699926	0.656279	0.680519
2010-10-01	0.849763	0.876353	0.886354	0.8506	0.79662	0.738727	0.763267	0.72568	0.817117	0.828398	0.720584	0.931834	0.768045	0.897251	0.682926	0.904249	0.838032	0.91579	0.787279	0.895812	0.842162	0.867696	0.804934	0.82684	0.848637	0.801217	0	0.766304	0.660188	0.928442	0.739599	0.909294	0.893566	0.901473	0.803278	0.794168	0.775403	0.901937	0.79905	0.877653	0.770692	0.855027	0.834335	0.833141	0.787075	0.830552	0.796816	0.754962	0.878772
2010-11-01	0.61417	0.844002	0.707607	0.669064	0.645034	0.617004	0.609616	0.605153	0.679884	0.764363	0.618794	0.699699	0.747083	0.645199	0.618231	0.856796	0.695321	0.819119	0.731391	0.619177	0.699112	0.621246	0.645405	0.561166	0.629419	0.659376	0.766304	0	0.501216	0.742275	0.584352	0.818179	0.609789	0.700034	0.693317	0.666941	0.596663	0.674058	0.566051	0.760288	0.712211	0.739287	0.678725	0.715365	0.684087	0.681909	0.638056	0.645495	0.620923
2010-12-01	0.732851	0.829122	0.764895	0.73257	0.664342	0.709812	0.678198	0.631008	0.695794	0.821882	0.652154	0.754722	0.621903	0.751367	0.643012	0.855904	0.668584	0.824205	0.732835	0.678822	0.717827	0.736464	0.645589	0.629199	0.649384	0.692553	0.660188	0.501216	0	0.801976	0.529617	0.794225	0.692438	0.717327	0.69286	0.693379	0.639932	0.702755	0.62397	0.724061	0.663254	0.749826	0.777145	0.740358	0.676487	0.681734	0.672198	0.670004	0.745978
2011-01-01	0.672158	0.784006	0.803438	0.825855	0.796065	0.85708	0.831978	0.815569	0.783141	0.892438	0.808156	0.707849	0.861074	0.757457	0.84273	0.900948	0.80066	0.887807	0.870064	0.736449	0.855167	0.649822	0.705435	0.763254	0.796434	0.790233	0.928442	0.742275	0.801976	0	0.669118	0.757529	0.798922	0.734138	0.759105	0.775471	0.751402	0.661583	0.727822	0.801031	0.836763	0.72446	0.88052	0.837108	0.703264	0.766721	0.834009	0.852611	0.803346
2011-02-01	0.610046	0.84383	0.713323	0.693272	0.652272	0.615094	0.627304	0.563646	0.683846	0.80151	0.538107	0.678164	0.59838	0.635636	0.580345	0.808186	0.664118	0.829412	0.739102	0.611913	0.677222	0.619886	0.573658	0.602752	0.58309	0.662332	0.739599	0.584352	0.529617	0.669118	0	0.763445	0.681663	0.683938	0.674729	0.642669	0.606689	0.693018	0.458233	0.6712	0.653876	0.70074	0.733485	0.733987	0.512063	0.624147	0.627391	0.625243	0.706959
2011-03-01	0.758778	0.750217	0.772966	0.842674	0.822201	0.862726	0.861853	0.852177	0.698685	0.877083	0.838276	0.758223	0.846204	0.780735	0.839602	0.835121	0.82643	0.90951	0.857876	0.700437	0.844745	0.787979	0.7143	0.728161	0.735304	0.74895	0.909294	0.818179	0.794225	0.757529	0.763445	0	0.853891	0.7833	0.781904	0.855456	0.793068	0.735873	0.829598	0.837863	0.782377	0.687037	0.910303	0.889405	0.716698	0.726083	0.85989	0.843929	0.787706
2011-04-01	0.786676	0.881119	0.809845	0.788712	0.774975	0.809786	0.778014	0.759987	0.792472	0.845811	0.780362	0.789751	0.784107	0.767941	0.795531	0.896936	0.714565	0.771379	0.776201	0.708253	0.791645	0.770287	0.769951	0.620918	0.777544	0.792077	0.893566	0.609789	0.692438	0.798922	0.681663	0.853891	0	0.718271	0.800494	0.73611	0.780937	0.690471	0.665337	0.671299	0.843749	0.754535	0.853037	0.806038	0.731642	0.801372	0.737233	0.780159	0.80425
2011-05-01	0.625004	0.867368	0.711	0.684116	0.740275	0.791764	0.756967	0.730874	0.750748	0.869316	0.737883	0.631514	0.75654	0.702401	0.733043	0.872987	0.720332	0.833058	0.786851	0.635421	0.776267	0.624396	0.712969	0.764347	0.68744	0.757952	0.901473	0.700034	0.717327	0.734138	0.683938	0.7833	0.718271	0	0.554353	0.67889	0.631723	0.794205	0.623503	0.676856	0.703918	0.848127	0.817441	0.759673	0.773687	0.713804	0.667858	0.706086	0.73021
2011-06-01	0.658535	0.808959	0.599663	0.670698	0.721	0.708957	0.705996	0.711928	0.66631	0.780875	0.652416	0.61043	0.727071	0.609114	0.703517	0.795865	0.754213	0.863443	0.760867	0.617111	0.775099	0.643062	0.671273	0.737645	0.631144	0.604328	0.803278	0.693317	0.69286	0.759105	0.674729	0.781904	0.800494	0.554353	0	0.642516	0.610062	0.801352	0.651207	0.73227	0.699539	0.821111	0.74168	0.779473	0.786972	0.60114	0.707773	0.625187	0.688836
2011-07-01	0.701609	0.810519	0.686312	0.592652	0.568694	0.629305	0.603513	0.612742	0.690488	0.714032	0.648187	0.759638	0.762191	0.660122	0.647494	0.880278	0.680686	0.782857	0.729446	0.731215	0.661242	0.697846	0.625526	0.681293	0.653475	0.616215	0.794168	0.666941	0.693379	0.775471	0.642669	0.855456	0.73611	0.67889	0.642516	0	0.53399	0.801324	0.578207	0.752635	0.725862	0.854074	0.698769	0.707003	0.787554	0.667655	0.604987	0.558	0.690623
2011-10-01	0.625848	0.799508	0.613128	0.556422	0.529194	0.573297	0.55941	0.546037	0.66307	0.670691	0.589792	0.676923	0.733594	0.661802	0.593825	0.859273	0.663269	0.787999	0.699184	0.695905	0.639994	0.624982	0.606962	0.672794	0.607826	0.637846	0.775403	0.596663	0.639932	0.751402	0.606689	0.793068	0.780937	0.631723	0.610062	0.53399	0	0.770055	0.539959	0.728525	0.670802	0.807251	0.668424	0.660161	0.677901	0.620185	0.553442	0.569901	0.620465
2012-01-01	0.623778	0.781602	0.803613	0.806717	0.755937	0.829701	0.806751	0.780695	0.733554	0.846071	0.77732	0.76795	0.835069	0.696451	0.821799	0.850405	0.708334	0.864438	0.818013	0.697699	0.792555	0.685688	0.641207	0.544691	0.774568	0.812813	0.901937	0.674058	0.702755	0.661583	0.693018	0.735873	0.690471	0.794205	0.801352	0.801324	0.770055	0	0.70981	0.816315	0.807137	0.581764	0.858304	0.862039	0.585732	0.731713	0.806683	0.823897	0.761942
2012-02-01	0.568721	0.855656	0.646044	0.602227	0.591734	0.584392	0.565054	0.536923	0.700108	0.738047	0.483071	0.655393	0.67365	0.61862	0.573549	0.844323	0.62109	0.763986	0.689272	0.616942	0.680237	0.533976	0.600464	0.607595	0.589262	0.64041	0.79905	0.566051	0.62397	0.727822	0.458233	0.829598	0.665337	0.623503	0.651207	0.578207	0.539959	0.70981	0	0.644783	0.676702	0.75495	0.649713	0.63832	0.609227	0.634571	0.53472	0.542589	0.637193
2012-05-01	0.740968	0.869743	0.740285	0.718047	0.738393	0.784603	0.745854	0.717877	0.758189	0.821219	0.723007	0.757324	0.665107	0.757713	0.749464	0.836584	0.767801	0.871439	0.814517	0.71935	0.803046	0.751589	0.739255	0.765594	0.704177	0.747467	0.877653	0.760288	0.724061	0.801031	0.6712	0.837863	0.671299	0.676856	0.73227	0.752635	0.728525	0.816315	0.644783	0	0.754193	0.856412	0.824322	0.776974	0.778837	0.669842	0.720227	0.693597	0.786546
2012-06-01	0.709908	0.797759	0.704308	0.731646	0.674945	0.707507	0.701133	0.655978	0.602074	0.839447	0.639367	0.701234	0.60557	0.776094	0.670676	0.799523	0.732199	0.851249	0.780362	0.697774	0.740781	0.760132	0.622974	0.747033	0.606961	0.756988	0.770692	0.712211	0.663254	0.836763	0.653876	0.782377	0.843749	0.703918	0.699539	0.725862	0.670802	0.807137	0.676702	0.754193	0	0.808211	0.821122	0.786806	0.671537	0.636075	0.703909	0.704018	0.7176
2012-07-01	0.724348	0.69493	0.824649	0.852819	0.789769	0.829423	0.82771	0.815843	0.735516	0.864175	0.801896	0.807997	0.789237	0.760329	0.811319	0.866893	0.745777	0.898078	0.837285	0.72729	0.790401	0.753317	0.688499	0.602526	0.770933	0.828215	0.855027	0.739287	0.749826	0.72446	0.70074	0.687037	0.754535	0.848127	0.821111	0.854074	0.807251	0.581764	0.75495	0.856412	0.808211	0	0.890106	0.885857	0.487829	0.728722	0.848996	0.844019	0.80635
2012-10-01	0.748691	0.911949	0.676089	0.687024	0.662498	0.512928	0.558193	0.669476	0.80226	0.710953	0.60419	0.718925	0.820581	0.683066	0.599156	0.891312	0.758719	0.773837	0.686213	0.757852	0.761862	0.675639	0.77428	0.767784	0.743494	0.720316	0.834335	0.678725	0.777145	0.88052	0.733485	0.910303	0.853037	0.817441	0.74168	0.698769	0.668424	0.858304	0.649713	0.824322	0.821122	0.890106	0	0.663727	0.848526	0.745757	0.59813	0.546891	0.571255
2012-12-01	0.78927	0.913942	0.765415	0.699173	0.661177	0.675126	0.650202	0.645174	0.810624	0.816301	0.661042	0.791039	0.79016	0.783478	0.693319	0.912425	0.699228	0.763257	0.686103	0.827324	0.759666	0.790376	0.780387	0.785436	0.727446	0.733843	0.833141	0.715365	0.740358	0.837108	0.733987	0.889405	0.806038	0.759673	0.779473	0.707003	0.660161	0.862039	0.63832	0.776974	0.786806	0.885857	0.663727	0	0.836643	0.783419	0.625779	0.622058	0.780032
2013-01-01	0.621883	0.730678	0.760421	0.793139	0.698907	0.744882	0.762847	0.701892	0.623111	0.810495	0.684812	0.71877	0.727655	0.727544	0.716672	0.854827	0.729476	0.876433	0.785108	0.665097	0.769512	0.67541	0.607172	0.560611	0.681949	0.773044	0.787075	0.684087	0.676487	0.703264	0.512063	0.716698	0.731642	0.773687	0.786972	0.787554	0.677901	0.585732	0.609227	0.778837	0.671537	0.487829	0.848526	0.836643	0	0.635784	0.771475	0.748149	0.696976
2013-03-01	0.655319	0.722136	0.590997	0.705614	0.692762	0.704679	0.698089	0.672364	0.536555	0.761559	0.638768	0.607238	0.653197	0.635581	0.682451	0.763062	0.748287	0.853967	0.800442	0.589728	0.721404	0.671609	0.53739	0.602175	0.537313	0.695594	0.830552	0.681909	0.681734	0.766721	0.624147	0.726083	0.801372	0.713804	0.60114	0.667655	0.620185	0.731713	0.634571	0.669842	0.636075	0.728722	0.745757	0.783419	0.635784	0	0.705395	0.653849	0.702334
2013-05-01	0.685131	0.863051	0.663021	0.538239	0.55777	0.54527	0.490615	0.510649	0.754236	0.717307	0.549536	0.761081	0.655715	0.703972	0.552537	0.845928	0.584411	0.758673	0.610368	0.788954	0.624191	0.68289	0.675751	0.697325	0.663266	0.699926	0.796816	0.638056	0.672198	0.834009	0.627391	0.85989	0.737233	0.667858	0.707773	0.604987	0.553442	0.806683	0.53472	0.720227	0.703909	0.848996	0.59813	0.625779	0.771475	0.705395	0	0.40528	0.679239
2013-06-01	0.696155	0.854324	0.602726	0.506528	0.530023	0.489835	0.477952	0.522884	0.72392	0.634974	0.539888	0.711563	0.679829	0.645387	0.555146	0.837332	0.57822	0.751125	0.598962	0.765773	0.632002	0.692749	0.664355	0.726031	0.667146	0.656279	0.754962	0.645495	0.670004	0.852611	0.625243	0.843929	0.780159	0.706086	0.625187	0.558	0.569901	0.823897	0.542589	0.693597	0.704018	0.844019	0.546891	0.622058	0.748149	0.653849	0.40528	0	0.638745
2013-07-01	0.619356	0.833015	0.60156	0.695495	0.666115	0.612958	0.626399	0.656044	0.559656	0.745347	0.610154	0.541657	0.829581	0.555298	0.676322	0.853352	0.75425	0.836793	0.764925	0.623936	0.715649	0.595992	0.70927	0.669317	0.663539	0.680519	0.878772	0.620923	0.745978	0.803346	0.706959	0.787706	0.80425	0.73021	0.688836	0.690623	0.620465	0.761942	0.637193	0.786546	0.7176	0.80635	0.571255	0.780032	0.696976	0.702334	0.679239	0.638745	0
2013-12-01	0.706579	0.864154	0.718174	0.719427	0.638136	0.583705	0.584709	0.538061	0.725679	0.789444	0.530575	0.754458	0.583679	0.760632	0.583664	0.825537	0.68023	0.808303	0.659172	0.749555	0.750449	0.719714	0.65564	0.726164	0.692591	0.725254	0.632658	0.7211	0.60012	0.832727	0.552902	0.854693	0.743916	0.774196	0.774006	0.715175	0.676252	0.794682	0.541201	0.708475	0.586659	0.793683	0.71578	0.679365	0.663449	0.705481	0.593491	0.610373	0.765266
2014-01-01	0.710649	0.884263	0.708236	0.561016	0.584522	0.574181	0.529891	0.546049	0.77784	0.691481	0.569588	0.783933	0.724501	0.738323	0.597504	0.876362	0.64671	0.564098	0.599628	0.813737	0.714807	0.703935	0.69201	0.725912	0.703203	0.729052	0.800921	0.664929	0.681648	0.831607	0.644656	0.870781	0.767748	0.74157	0.76478	0.656023	0.609976	0.80003	0.551272	0.72799	0.729697	0.854293	0.570388	0.563101	0.768733	0.7179	0.525896	0.544574	0.73202
2014-02-01	0.696308	0.882422	0.685874	0.610739	0.590656	0.56654	0.542267	0.55418	0.743898	0.698671	0.497306	0.732951	0.638346	0.714575	0.537493	0.823959	0.672265	0.652832	0.636724	0.724956	0.725991	0.714272	0.667357	0.703096	0.671424	0.69581	0.738342	0.660154	0.65027	0.789991	0.57634	0.851214	0.742129	0.720934	0.703561	0.665655	0.650247	0.801167	0.520182	0.718458	0.662115	0.818914	0.587509	0.596607	0.722996	0.696455	0.548686	0.533184	0.739849
2014-03-01	0.695388	0.862785	0.656101	0.623255	0.602201	0.634048	0.600167	0.601201	0.619577	0.735711	0.603205	0.579226	0.718941	0.733164	0.599724	0.833621	0.708725	0.743991	0.690707	0.716364	0.746219	0.72233	0.656649	0.712859	0.636125	0.701935	0.7866	0.641305	0.634923	0.84838	0.65947	0.804261	0.798459	0.725902	0.71514	0.657967	0.605689	0.803622	0.612908	0.744202	0.61875	0.838504	0.632705	0.679693	0.688711	0.657098	0.585501	0.560574	0.621157
2014-04-01	0.84886	0.471003	0.83636	0.814747	0.78258	0.856338	0.849457	0.856082	0.693404	0.826087	0.87021	0.879925	0.84473	0.792933	0.80316	0.886984	0.775979	0.919489	0.846551	0.80778	0.792225	0.886726	0.72868	0.661243	0.738706	0.804983	0.87385	0.835654	0.829574	0.777908	0.808043	0.734637	0.836192	0.885786	0.852204	0.76724	0.815816	0.68632	0.844408	0.867046	0.820689	0.62702	0.907595	0.902076	0.66073	0.708769	0.858323	0.844477	0.841741
2014-05-01	0.765911	0.796666	0.693256	0.639652	0.611995	0.680914	0.645231	0.650483	0.701106	0.757148	0.663403	0.743265	0.820023	0.639844	0.69549	0.862374	0.616066	0.798176	0.697872	0.703126	0.6827	0.760779	0.703861	0.639101	0.605604	0.666818	0.889004	0.699832	0.701786	0.739053	0.68339	0.752818	0.741215	0.695657	0.678717	0.605119	0.606333	0.752678	0.61893	0.768023	0.76678	0.827997	0.703853	0.70558	0.784828	0.680063	0.617669	0.616606	0.690373
2014-06-01	0.847661	0.874654	0.817076	0.769065	0.752539	0.720783	0.72024	0.719108	0.865099	0.867639	0.741519	0.872858	0.703036	0.873058	0.758438	0.910925	0.716048	0.827149	0.679707	0.875883	0.814753	0.83798	0.794028	0.839288	0.791079	0.791805	0.739632	0.81618	0.754609	0.855182	0.72645	0.91077	0.774071	0.812824	0.8145	0.715427	0.755283	0.880384	0.686916	0.790863	0.7428	0.881166	0.740785	0.640373	0.805303	0.824988	0.609408	0.6063	0.866929
2014-07-01	0.799854	0.824956	0.775248	0.687844	0.643945	0.63452	0.657725	0.731299	0.779815	0.649856	0.752884	0.877422	0.853779	0.759605	0.693797	0.898932	0.735125	0.827772	0.710405	0.823585	0.710659	0.819286	0.804555	0.74397	0.79162	0.750017	0.777701	0.717012	0.793627	0.88242	0.772122	0.881034	0.85926	0.901762	0.818365	0.72256	0.734782	0.834193	0.734899	0.856631	0.845826	0.837976	0.628502	0.802113	0.781782	0.794675	0.726813	0.630823	0.752314
2014-08-01	0.71396	0.852141	0.672197	0.614414	0.627095	0.547593	0.565768	0.64656	0.71368	0.617918	0.666712	0.778006	0.843815	0.645784	0.611414	0.883543	0.713507	0.665731	0.7055	0.724939	0.717302	0.732541	0.76396	0.647613	0.702249	0.674155	0.850529	0.68624	0.758212	0.84089	0.743985	0.862252	0.783884	0.793847	0.74908	0.650916	0.66152	0.805612	0.674375	0.797804	0.813986	0.838518	0.522838	0.71097	0.790693	0.734105	0.657755	0.585483	0.618847
2014-09-01	0.773079	0.858564	0.712081	0.733996	0.687433	0.591606	0.64732	0.697497	0.7697	0.698068	0.687264	0.78329	0.811684	0.7283	0.646161	0.910141	0.790444	0.810781	0.712696	0.805534	0.779652	0.759596	0.768318	0.726176	0.762046	0.733676	0.741491	0.748039	0.771187	0.872801	0.776159	0.907223	0.86461	0.863309	0.799732	0.676089	0.698131	0.858861	0.694535	0.845394	0.790767	0.893148	0.518557	0.727914	0.811615	0.748892	0.702257	0.634429	0.687509
2014-10-01	0.74252	0.869363	0.716221	0.646379	0.657868	0.55771	0.600261	0.678751	0.776034	0.628278	0.668039	0.808994	0.807161	0.75204	0.62234	0.884359	0.813104	0.76449	0.738055	0.791737	0.786725	0.740505	0.759044	0.754172	0.760912	0.735244	0.693992	0.697077	0.70539	0.889744	0.734534	0.888144	0.855504	0.8555	0.750835	0.681085	0.665807	0.858654	0.684407	0.813969	0.801547	0.877452	0.506855	0.740019	0.802048	0.718739	0.664918	0.571225	0.722439
2014-11-01	0.761636	0.915442	0.689084	0.666665	0.667144	0.617262	0.651389	0.685245	0.769821	0.69103	0.670264	0.774861	0.789984	0.728717	0.661151	0.883869	0.80871	0.785023	0.731016	0.788667	0.811707	0.761291	0.753084	0.780644	0.760158	0.736036	0.756595	0.76055	0.762174	0.898444	0.753434	0.890434	0.862825	0.85479	0.750084	0.709981	0.696141	0.85771	0.720639	0.822431	0.755918	0.885014	0.520644	0.673937	0.803573	0.765375	0.704786	0.602425	0.702872
2015-06-01	0.641222	0.743902	0.600105	0.615685	0.585028	0.481142	0.54112	0.571036	0.597329	0.606627	0.562743	0.707399	0.718083	0.641338	0.500551	0.789288	0.744486	0.847432	0.703194	0.698287	0.659873	0.671039	0.597997	0.665145	0.681214	0.649098	0.760001	0.674571	0.717616	0.839114	0.672985	0.823008	0.820288	0.787596	0.656503	0.646402	0.588029	0.817941	0.625519	0.748132	0.687254	0.814924	0.628402	0.766602	0.727097	0.588915	0.601449	0.541941	0.637965
2015-07-01	0.727614	0.815755	0.670208	0.429763	0.478511	0.468941	0.430667	0.549666	0.740762	0.490437	0.61766	0.805076	0.752061	0.682843	0.55946	0.848416	0.608039	0.710965	0.575615	0.806746	0.591766	0.760093	0.698329	0.720759	0.732552	0.695871	0.801292	0.696015	0.741492	0.862087	0.695678	0.848422	0.819169	0.772734	0.699746	0.613257	0.585274	0.823955	0.60711	0.717324	0.74736	0.859365	0.590949	0.732096	0.794738	0.70605	0.534655	0.453951	0.690947
2015-08-01	0.771914	0.902356	0.725304	0.608153	0.6138	0.595861	0.56869	0.647765	0.803274	0.604054	0.703495	0.828761	0.802084	0.754613	0.672517	0.888782	0.698618	0.446748	0.618594	0.830929	0.734566	0.782468	0.783499	0.808405	0.774789	0.75081	0.857111	0.740634	0.798835	0.875716	0.766035	0.898116	0.831175	0.831947	0.787252	0.699273	0.701426	0.861309	0.679596	0.788382	0.816559	0.893689	0.596879	0.683037	0.848536	0.764419	0.618184	0.590403	0.783039
2015-09-01	0.867302	0.895454	0.799161	0.662782	0.667929	0.73235	0.670746	0.722035	0.8599	0.691448	0.763816	0.891199	0.801154	0.827017	0.769007	0.925124	0.691359	0.455863	0.613154	0.903727	0.760813	0.884375	0.824173	0.857794	0.827051	0.846799	0.872975	0.818324	0.789959	0.9104	0.804743	0.923132	0.837511	0.840671	0.845489	0.777197	0.762529	0.884911	0.738516	0.826199	0.812214	0.891652	0.704799	0.689685	0.856979	0.832383	0.6666	0.669448	0.846521
2015-10-01	0.877629	0.903566	0.836276	0.668813	0.662392	0.705397	0.672478	0.72514	0.885411	0.705906	0.758538	0.909079	0.817064	0.866403	0.741206	0.943469	0.738914	0.612052	0.663467	0.917193	0.778742	0.868046	0.815021	0.858816	0.823817	0.841325	0.849719	0.813037	0.792004	0.907846	0.820288	0.951479	0.877732	0.860069	0.854098	0.779639	0.735953	0.902368	0.75686	0.855445	0.807486	0.916217	0.640701	0.610013	0.87414	0.837827	0.670516	0.676826	0.865892
2015-11-01	0.803219	0.891495	0.756255	0.620547	0.626469	0.640313	0.585253	0.618511	0.814636	0.668081	0.65188	0.846134	0.739617	0.79647	0.677106	0.886106	0.64565	0.614727	0.580898	0.877763	0.737278	0.815256	0.772504	0.810881	0.791142	0.827293	0.860922	0.800874	0.792575	0.899992	0.748392	0.902563	0.833608	0.837609	0.849095	0.760248	0.728036	0.849609	0.676743	0.786189	0.756494	0.887186	0.616313	0.580549	0.84773	0.805046	0.609714	0.628343	0.826354
2015-12-01	0.548749	0.826511	0.695491	0.655243	0.619329	0.558345	0.574641	0.525581	0.711631	0.732542	0.48538	0.732356	0.631757	0.712258	0.518303	0.825949	0.7016	0.822153	0.700106	0.710756	0.74023	0.564875	0.553686	0.696625	0.72226	0.714915	0.687568	0.660263	0.665917	0.798508	0.567886	0.84026	0.784025	0.725165	0.739798	0.667789	0.630775	0.770603	0.491304	0.734814	0.644519	0.76625	0.708271	0.74254	0.636492	0.714072	0.604807	0.63768	0.719233
2016-01-01	0.494582	0.793376	0.616769	0.67131	0.619138	0.604241	0.617389	0.584765	0.606446	0.783215	0.493776	0.630389	0.602682	0.613475	0.561864	0.763131	0.732738	0.841318	0.760095	0.59148	0.726862	0.523587	0.461263	0.65652	0.64636	0.71088	0.781562	0.636139	0.657909	0.773587	0.565239	0.797862	0.788165	0.654044	0.628257	0.653818	0.610588	0.764276	0.525511	0.68733	0.621857	0.759603	0.738835	0.774825	0.619683	0.564166	0.624719	0.642365	0.67465
2016-02-01	0.668245	0.8306	0.662996	0.570885	0.536848	0.610924	0.551226	0.544153	0.704176	0.657778	0.57841	0.759914	0.729079	0.626337	0.604332	0.848923	0.603705	0.737467	0.610481	0.716369	0.658431	0.70483	0.66389	0.614185	0.644455	0.709265	0.849884	0.678429	0.692339	0.847862	0.639615	0.832812	0.754065	0.760714	0.736885	0.656051	0.608481	0.755408	0.539637	0.732623	0.751213	0.803294	0.64073	0.703711	0.695928	0.656505	0.582082	0.564347	0.663636
2016-03-01	0.624261	0.769757	0.597998	0.68444	0.628308	0.666409	0.651664	0.620868	0.592518	0.768218	0.595529	0.646218	0.613396	0.6004	0.605574	0.755174	0.684926	0.840145	0.728891	0.631112	0.675493	0.638692	0.501329	0.54492	0.633779	0.67055	0.804673	0.654795	0.656416	0.779067	0.57912	0.763675	0.713021	0.719914	0.620237	0.636582	0.636283	0.647162	0.568734	0.71898	0.633386	0.696439	0.74631	0.781469	0.622034	0.547834	0.646364	0.646504	0.68509
2016-04-01	0.649444	0.725681	0.611591	0.646549	0.60286	0.597905	0.610505	0.557715	0.557699	0.757828	0.544785	0.665457	0.518758	0.655681	0.525338	0.738343	0.686797	0.832208	0.744129	0.640124	0.660001	0.689548	0.464375	0.648442	0.56746	0.686245	0.758554	0.658632	0.620451	0.807139	0.541581	0.812078	0.782675	0.678138	0.635208	0.605939	0.605604	0.790082	0.571062	0.662378	0.564139	0.775948	0.714813	0.733995	0.651156	0.499136	0.624171	0.606216	0.722967
2016-05-01	0.642631	0.800442	0.588752	0.523503	0.537604	0.582003	0.557654	0.562376	0.638415	0.629608	0.578478	0.697849	0.672478	0.619166	0.595021	0.802001	0.652032	0.793227	0.702705	0.710886	0.607354	0.661713	0.604121	0.684976	0.630315	0.637477	0.826818	0.643515	0.701694	0.791147	0.630335	0.806661	0.787564	0.709949	0.607266	0.601202	0.517353	0.77761	0.588293	0.684701	0.684724	0.804112	0.722235	0.743175	0.737751	0.629707	0.58932	0.555152	0.661929
2016-07-01	0.822036	0.862023	0.752443	0.618622	0.593649	0.602945	0.566318	0.62678	0.815028	0.60914	0.697204	0.871123	0.762247	0.781938	0.695262	0.902265	0.606293	0.775437	0.557666	0.877573	0.646191	0.845133	0.773188	0.808082	0.810007	0.801207	0.836691	0.759163	0.782231	0.902132	0.769412	0.910904	0.832313	0.826509	0.825287	0.741004	0.704482	0.869843	0.70957	0.813628	0.781838	0.86463	0.746081	0.738471	0.823122	0.802171	0.615822	0.607407	0.803531
2016-08-01	0.863635	0.919858	0.847936	0.696657	0.705405	0.699287	0.708704	0.719344	0.871767	0.719183	0.751935	0.892233	0.775288	0.861492	0.762109	0.938906	0.728899	0.829888	0.650927	0.909926	0.740747	0.857819	0.799397	0.835036	0.807945	0.773035	0.78233	0.746928	0.74085	0.933104	0.750037	0.944297	0.863219	0.834037	0.814583	0.768183	0.731451	0.895845	0.716852	0.831838	0.796634	0.910138	0.745041	0.73408	0.833624	0.799549	0.668691	0.640231	0.858124
2016-12-01	0.777865	0.859733	0.720201	0.619449	0.5665	0.60892	0.547023	0.53847	0.765442	0.689263	0.588491	0.794402	0.721462	0.756869	0.629216	0.879382	0.609311	0.713316	0.570754	0.818651	0.728642	0.789592	0.724868	0.768907	0.752727	0.796343	0.811776	0.758142	0.703733	0.857346	0.709334	0.890833	0.808105	0.797525	0.796532	0.727205	0.690082	0.826781	0.625431	0.778807	0.730358	0.872362	0.654995	0.612669	0.795165	0.764339	0.636393	0.609571	0.803096
2017-01-01	0.564479	0.824921	0.729248	0.712038	0.666594	0.748485	0.719695	0.659676	0.685238	0.809288	0.652956	0.643534	0.731602	0.627796	0.728451	0.822149	0.689485	0.829672	0.76276	0.672134	0.736096	0.621993	0.541853	0.63476	0.720871	0.772979	0.882169	0.687785	0.711715	0.62339	0.640517	0.741468	0.75841	0.718635	0.74697	0.717104	0.71379	0.595888	0.63281	0.731425	0.739147	0.723954	0.82997	0.801005	0.676952	0.681872	0.748619	0.738223	0.723675
2017-02-01	0.678839	0.835137	0.713526	0.662034	0.623712	0.660724	0.584884	0.556578	0.725595	0.791434	0.52948	0.71972	0.616105	0.729084	0.608822	0.838859	0.595799	0.806882	0.670052	0.749181	0.712464	0.715413	0.626323	0.708494	0.680063	0.786477	0.792384	0.695218	0.623328	0.816908	0.595266	0.836855	0.773057	0.633103	0.709944	0.732073	0.658862	0.773865	0.604268	0.658705	0.645797	0.786261	0.770578	0.711907	0.706649	0.675076	0.600966	0.606269	0.767387
2017-03-01	0.710006	0.743594	0.655131	0.568068	0.491759	0.582461	0.494228	0.472931	0.641595	0.696359	0.552032	0.744365	0.674858	0.688621	0.581212	0.827016	0.506871	0.7602	0.600483	0.780178	0.606965	0.73945	0.596214	0.65802	0.656656	0.741524	0.797028	0.696843	0.662116	0.806415	0.640712	0.812111	0.781745	0.724272	0.73073	0.623713	0.568826	0.733489	0.581023	0.715442	0.642877	0.754585	0.733967	0.672533	0.695826	0.637349	0.568368	0.56605	0.716199
2017-04-01	0.775173	0.724388	0.721452	0.664225	0.619457	0.749328	0.704821	0.647901	0.595009	0.763678	0.733171	0.760173	0.77543	0.665784	0.731552	0.815678	0.635462	0.839715	0.736508	0.746136	0.677556	0.810492	0.667569	0.664702	0.660201	0.738577	0.909258	0.767086	0.748743	0.778502	0.729875	0.697578	0.792858	0.775809	0.789335	0.703232	0.698766	0.691389	0.716582	0.773977	0.70419	0.769969	0.851185	0.841032	0.738132	0.66339	0.738877	0.733873	0.747211
2017-05-01	0.796176	0.819939	0.748604	0.747779	0.712012	0.736731	0.728177	0.700207	0.710016	0.820447	0.729743	0.787551	0.779124	0.711251	0.734442	0.853811	0.678615	0.725194	0.706904	0.71356	0.769602	0.810378	0.774786	0.655222	0.684744	0.778808	0.855232	0.744688	0.700656	0.871757	0.705256	0.817485	0.68264	0.804704	0.824223	0.808792	0.749089	0.744535	0.696323	0.797714	0.784118	0.783593	0.781858	0.771602	0.72086	0.751691	0.721215	0.748338	0.771091
2017-06-01	0.79229	0.826862	0.758569	0.729055	0.663876	0.701426	0.65842	0.630259	0.726193	0.756438	0.688053	0.813924	0.716558	0.761922	0.672795	0.86957	0.659957	0.753072	0.662927	0.797403	0.771975	0.805599	0.774157	0.726798	0.745856	0.810773	0.813368	0.784455	0.718967	0.870326	0.71614	0.867761	0.734405	0.767641	0.846449	0.787678	0.751831	0.815393	0.709235	0.737549	0.75546	0.843871	0.783137	0.739052	0.7513	0.786708	0.671455	0.706331	0.798928
2017-07-01	0.840001	0.915118	0.804534	0.645419	0.676644	0.715465	0.678235	0.745148	0.844172	0.705276	0.808413	0.837325	0.875104	0.790228	0.767332	0.913888	0.761481	0.781835	0.733008	0.861236	0.765996	0.839552	0.835166	0.831531	0.847635	0.786377	0.928364	0.766421	0.855012	0.830507	0.815904	0.909172	0.841998	0.826246	0.837498	0.75986	0.776455	0.868194	0.768248	0.853412	0.877666	0.908561	0.749899	0.803445	0.875748	0.870701	0.721921	0.697549	0.799682
2017-08-01	0.740634	0.807681	0.721031	0.672366	0.579041	0.5656	0.591075	0.661715	0.742672	0.621621	0.674162	0.7962	0.80825	0.684685	0.647773	0.882611	0.689757	0.81075	0.676219	0.768572	0.641837	0.745932	0.739931	0.690705	0.712872	0.684886	0.810319	0.702667	0.74731	0.844768	0.700349	0.868001	0.841985	0.835148	0.741146	0.641909	0.642787	0.810766	0.649719	0.815787	0.771076	0.835036	0.629021	0.757264	0.785164	0.722455	0.675207	0.641872	0.666158
2017-09-01	0.796793	0.854738	0.742997	0.578294	0.52413	0.546865	0.522042	0.584722	0.772543	0.576971	0.639325	0.822072	0.769564	0.747952	0.586289	0.88596	0.644441	0.706686	0.587071	0.825588	0.630452	0.79982	0.727689	0.743195	0.712618	0.755019	0.82675	0.73193	0.731395	0.884845	0.729692	0.897897	0.803011	0.813293	0.789239	0.645668	0.626038	0.837868	0.657573	0.802222	0.739965	0.88758	0.563272	0.674027	0.831875	0.760743	0.586538	0.579758	0.753407
2017-10-01	0.797396	0.866507	0.717511	0.560302	0.554098	0.609434	0.5567	0.612979	0.790154	0.588158	0.694843	0.862727	0.783167	0.763934	0.68087	0.887523	0.621492	0.643835	0.573703	0.865553	0.693808	0.830976	0.774727	0.805551	0.796879	0.804311	0.86453	0.791225	0.794591	0.877983	0.751407	0.893141	0.811765	0.839409	0.829226	0.730057	0.697103	0.841834	0.66875	0.778821	0.782532	0.867049	0.653432	0.691647	0.814522	0.799546	0.613934	0.575711	0.779722
2017-11-01	0.773881	0.91188	0.763149	0.657861	0.609291	0.597626	0.581374	0.604311	0.828912	0.738987	0.661328	0.809634	0.776458	0.724349	0.665567	0.898596	0.657326	0.775558	0.65565	0.811024	0.724123	0.778715	0.768262	0.760851	0.751067	0.768141	0.822216	0.729293	0.736267	0.874618	0.667985	0.893336	0.791752	0.757126	0.775321	0.707242	0.662165	0.820235	0.605599	0.748986	0.812995	0.855015	0.626967	0.594157	0.769455	0.753445	0.626226	0.595437	0.776622
2017-12-01	0.516135	0.801461	0.670954	0.626898	0.607195	0.556967	0.579851	0.569118	0.665802	0.715	0.5375	0.612571	0.685829	0.571154	0.58322	0.836121	0.714546	0.825158	0.76097	0.619233	0.700385	0.490201	0.5638	0.645542	0.632432	0.594424	0.767311	0.603928	0.665765	0.700915	0.538861	0.807628	0.763574	0.692304	0.617203	0.567066	0.544611	0.712402	0.465716	0.740362	0.684232	0.781175	0.684838	0.723337	0.644354	0.635982	0.652702	0.613337	0.629321
2018-02-01	0.755778	0.813313	0.750495	0.632799	0.55909	0.54255	0.527963	0.54814	0.736022	0.618021	0.589193	0.837452	0.757758	0.700644	0.550367	0.862454	0.629482	0.714497	0.621468	0.820206	0.685825	0.784221	0.726097	0.679729	0.762479	0.783591	0.768448	0.717622	0.74462	0.865119	0.697008	0.852697	0.809296	0.787967	0.827172	0.738951	0.691403	0.781179	0.659969	0.767068	0.77347	0.800047	0.653321	0.706123	0.732533	0.754545	0.654359	0.637366	0.751985
2018-03-01	0.687834	0.794197	0.797479	0.780309	0.703782	0.698477	0.718423	0.658544	0.758299	0.817893	0.613127	0.807533	0.710879	0.733459	0.677541	0.857793	0.725898	0.869973	0.793663	0.756476	0.784216	0.715877	0.641855	0.649402	0.746206	0.78047	0.732128	0.744003	0.698658	0.805916	0.593854	0.831318	0.801872	0.853773	0.822915	0.747072	0.726655	0.723345	0.614432	0.819506	0.654685	0.700624	0.816511	0.817331	0.59584	0.75194	0.776052	0.759099	0.788448
2018-04-01	0.631522	0.835616	0.781794	0.790785	0.787218	0.826006	0.799049	0.783544	0.784831	0.841136	0.774516	0.702729	0.801738	0.703868	0.8016	0.83594	0.747795	0.870397	0.838537	0.721704	0.79846	0.729183	0.6993	0.717176	0.751396	0.816518	0.931308	0.804254	0.823188	0.734476	0.73282	0.749619	0.826008	0.749976	0.801731	0.801778	0.791187	0.58686	0.737212	0.793037	0.815328	0.724666	0.862559	0.888107	0.72421	0.742927	0.797077	0.801733	0.83036
2018-05-01	0.754571	0.831583	0.732957	0.725902	0.721734	0.738234	0.736083	0.698226	0.725618	0.800091	0.738382	0.746445	0.781209	0.670088	0.702061	0.845404	0.762006	0.821297	0.846255	0.686173	0.746022	0.776337	0.739865	0.661111	0.605959	0.699421	0.871312	0.746054	0.739628	0.815581	0.649084	0.775284	0.69989	0.71121	0.770197	0.721324	0.728737	0.744693	0.686812	0.772096	0.787935	0.742048	0.812714	0.77829	0.736099	0.699534	0.711006	0.732615	0.777479
2018-06-01	0.839326	0.853541	0.773906	0.655082	0.655764	0.747947	0.692455	0.710222	0.808609	0.711027	0.740224	0.817074	0.815339	0.763486	0.749664	0.891554	0.629961	0.703174	0.599458	0.808312	0.749791	0.840265	0.805614	0.725039	0.767349	0.801539	0.889089	0.795216	0.755437	0.790426	0.731957	0.849839	0.767903	0.798877	0.831723	0.756794	0.756628	0.793137	0.706491	0.800421	0.815917	0.848494	0.693077	0.663363	0.804699	0.804899	0.689207	0.675853	0.80825
2018-07-01	0.797592	0.861531	0.752841	0.556345	0.550112	0.582649	0.563719	0.5989	0.78206	0.611471	0.705804	0.84043	0.769884	0.759961	0.670624	0.889804	0.630625	0.735527	0.599333	0.832927	0.6548	0.813632	0.742976	0.787076	0.784961	0.721703	0.804755	0.721403	0.738857	0.879089	0.702392	0.891011	0.798704	0.799033	0.78916	0.668949	0.64311	0.840838	0.664409	0.774387	0.742967	0.869191	0.695521	0.692927	0.791668	0.773145	0.634477	0.596378	0.786818
[truncated: 45 more columns]

## Sheet: Fig4_bc_PA
Pairwise Bray-Curtis distance of particle-associated (16S) community
	2005-01-01	2005-04-01	2005-05-01	2005-06-01	2005-09-01	2005-10-01	2005-11-01	2005-12-01	2006-03-01	2006-07-01	2007-02-01	2007-04-01	2007-05-01	2007-09-01	2007-11-01	2008-04-01	2008-06-01	2008-07-01	2008-08-01	2009-04-01	2009-07-01	2010-01-01	2010-02-01	2010-03-01	2010-05-01	2010-07-01	2010-10-01	2010-11-01	2010-12-01	2011-01-01	2011-02-01	2011-03-01	2011-04-01	2011-05-01	2011-06-01	2011-07-01	2011-10-01	2012-01-01	2012-02-01	2012-05-01	2012-06-01	2012-07-01	2012-10-01	2012-12-01	2013-01-01	2013-03-01	2013-05-01	2013-06-01	2013-07-01
2005-01-01	0	0.715521	0.628016	0.684633	0.547154	0.656586	0.636839	0.616327	0.633403	0.733025	0.591391	0.56566	0.608762	0.508056	0.638691	0.630819	0.646715	0.682336	0.747252	0.554821	0.671981	0.515109	0.664032	0.554167	0.659914	0.607605	0.807626	0.634842	0.715409	0.571668	0.623304	0.665448	0.685552	0.631212	0.613798	0.701834	0.629256	0.535379	0.619657	0.70342	0.689561	0.561441	0.792486	0.748629	0.597875	0.623845	0.676425	0.699099	0.683471
2005-04-01	0.715521	0	0.789148	0.866682	0.772381	0.897333	0.880937	0.883017	0.565523	0.865949	0.862688	0.763406	0.844731	0.715217	0.893926	0.612549	0.789013	0.885148	0.925175	0.742186	0.787651	0.842482	0.858208	0.61507	0.757116	0.653269	0.925328	0.857721	0.911327	0.729086	0.844604	0.589887	0.861153	0.807001	0.819782	0.857265	0.864012	0.656298	0.861261	0.880912	0.851519	0.696478	0.966392	0.936488	0.749471	0.77303	0.892993	0.88817	0.855859
2005-05-01	0.628016	0.789148	0	0.524715	0.536224	0.606257	0.618943	0.542323	0.681212	0.676625	0.556151	0.479116	0.448357	0.488335	0.546556	0.623028	0.58221	0.638043	0.76644	0.549568	0.619603	0.665769	0.645887	0.60272	0.47434	0.605386	0.783673	0.594864	0.59882	0.630085	0.56004	0.752774	0.594989	0.49546	0.52072	0.62151	0.576675	0.596851	0.576544	0.503497	0.569795	0.62222	0.78385	0.739784	0.61538	0.534151	0.574392	0.552411	0.631466
2005-06-01	0.684633	0.866682	0.524715	0	0.483127	0.484351	0.520697	0.481853	0.778288	0.538581	0.512332	0.528943	0.496799	0.524048	0.458291	0.721204	0.501146	0.564926	0.701368	0.62999	0.543692	0.716004	0.717226	0.676537	0.577861	0.630937	0.770344	0.551814	0.617655	0.716007	0.582995	0.842159	0.564585	0.53315	0.545975	0.562609	0.557169	0.671023	0.580998	0.553512	0.614266	0.700716	0.706935	0.714967	0.678745	0.658241	0.488859	0.501021	0.547863
2005-09-01	0.547154	0.772381	0.536224	0.483127	0	0.413133	0.455476	0.435339	0.69888	0.584113	0.469834	0.503545	0.520698	0.509371	0.437904	0.650831	0.477109	0.552957	0.633335	0.613228	0.530821	0.61254	0.64101	0.58491	0.584274	0.557576	0.696544	0.534689	0.559158	0.614703	0.55837	0.77218	0.581935	0.566045	0.577932	0.577591	0.436308	0.558291	0.559599	0.584805	0.574051	0.607424	0.645489	0.651788	0.585223	0.629835	0.518141	0.486119	0.453594
2005-10-01	0.656586	0.897333	0.606257	0.484351	0.413133	0	0.338457	0.360581	0.814622	0.550004	0.434615	0.582759	0.521775	0.627147	0.310864	0.757122	0.547348	0.530856	0.51808	0.700327	0.572565	0.642474	0.654324	0.644955	0.648848	0.661915	0.642737	0.526988	0.562882	0.708404	0.595349	0.871167	0.629242	0.630743	0.624554	0.604949	0.464834	0.637857	0.554073	0.590344	0.604806	0.683701	0.527801	0.571806	0.651382	0.669199	0.458896	0.475843	0.452074
2005-11-01	0.636839	0.880937	0.618943	0.520697	0.455476	0.338457	0	0.38923	0.80656	0.60535	0.463831	0.568346	0.551282	0.639228	0.382201	0.757732	0.56828	0.552118	0.639483	0.703376	0.611914	0.661105	0.696927	0.681208	0.67154	0.70514	0.708431	0.570492	0.627572	0.711626	0.620565	0.86754	0.624644	0.656373	0.672834	0.648186	0.520885	0.662065	0.590934	0.617395	0.657293	0.683377	0.622078	0.598028	0.669942	0.699442	0.541944	0.558757	0.525853
2005-12-01	0.616327	0.883017	0.542323	0.481853	0.435339	0.360581	0.38923	0	0.783857	0.624135	0.378348	0.524203	0.44707	0.59875	0.312077	0.744449	0.53566	0.532297	0.549732	0.665927	0.57416	0.587003	0.533104	0.627251	0.566307	0.645825	0.577352	0.453726	0.460516	0.678467	0.509841	0.858321	0.577957	0.566988	0.581033	0.549878	0.395498	0.5656	0.47604	0.518234	0.517115	0.629674	0.530506	0.51024	0.575909	0.597751	0.386454	0.428244	0.470694
2006-03-01	0.633403	0.565523	0.681212	0.778288	0.69888	0.814622	0.80656	0.783857	0	0.816107	0.788696	0.683028	0.744149	0.629617	0.808676	0.599725	0.746068	0.836177	0.864769	0.660041	0.702691	0.786327	0.805976	0.649235	0.708831	0.608674	0.86338	0.796765	0.84445	0.698846	0.781677	0.668757	0.775834	0.705898	0.714655	0.807439	0.787504	0.636193	0.773061	0.798353	0.788479	0.696599	0.913607	0.889937	0.723131	0.687644	0.803779	0.805111	0.793605
2006-07-01	0.733025	0.865949	0.676625	0.538581	0.584113	0.550004	0.60535	0.624135	0.816107	0	0.655217	0.711007	0.658594	0.640881	0.582579	0.771765	0.560408	0.618011	0.690631	0.745122	0.603674	0.774014	0.746625	0.749412	0.737401	0.719581	0.782906	0.648366	0.72401	0.798459	0.738797	0.886849	0.690165	0.713933	0.697027	0.673216	0.66898	0.752736	0.651259	0.717425	0.729428	0.775229	0.719673	0.747818	0.777873	0.746377	0.591784	0.59238	0.656908
2007-02-01	0.591391	0.862688	0.556151	0.512332	0.469834	0.434615	0.463831	0.378348	0.788696	0.655217	0	0.522399	0.491481	0.596429	0.386182	0.739698	0.583132	0.566366	0.618303	0.702596	0.599742	0.600978	0.615742	0.599022	0.613393	0.699331	0.674254	0.544776	0.570718	0.67422	0.550154	0.858458	0.628607	0.618917	0.621196	0.625145	0.482165	0.618164	0.551632	0.583708	0.604879	0.641288	0.610956	0.594166	0.607478	0.628284	0.524115	0.545911	0.534074
2007-04-01	0.56566	0.763406	0.479116	0.528943	0.503545	0.582759	0.568346	0.524203	0.683028	0.711007	0.522399	0	0.417705	0.428604	0.499847	0.582152	0.602228	0.637967	0.800948	0.440378	0.662099	0.651515	0.670026	0.591933	0.509464	0.612852	0.820227	0.572297	0.602409	0.541001	0.473502	0.703617	0.498264	0.459792	0.573702	0.645468	0.566142	0.526414	0.559892	0.486457	0.550536	0.538805	0.796026	0.756354	0.564291	0.568639	0.632145	0.63112	0.58594
2007-05-01	0.608762	0.844731	0.448357	0.496799	0.520698	0.521775	0.551282	0.44707	0.744149	0.658594	0.491481	0.417705	0	0.489557	0.444676	0.627689	0.507074	0.529581	0.659022	0.486494	0.605097	0.601561	0.618756	0.565621	0.437958	0.603839	0.712733	0.50478	0.526257	0.588632	0.438166	0.754302	0.486504	0.464503	0.529027	0.552203	0.513202	0.541292	0.469465	0.399082	0.47755	0.566076	0.702032	0.661372	0.554321	0.503093	0.467065	0.465513	0.57117
2007-09-01	0.508056	0.715217	0.488335	0.524048	0.509371	0.627147	0.639228	0.59875	0.629617	0.640881	0.596429	0.428604	0.489557	0	0.587015	0.563574	0.564306	0.631462	0.757822	0.439479	0.604141	0.647671	0.685137	0.568333	0.496863	0.5197	0.820835	0.57425	0.650398	0.538737	0.524059	0.644161	0.564213	0.482256	0.49306	0.612572	0.595745	0.528612	0.597348	0.597506	0.638337	0.559781	0.801141	0.774878	0.607099	0.565462	0.622888	0.634501	0.611773
2007-11-01	0.638691	0.893926	0.546556	0.458291	0.437904	0.310864	0.382201	0.312077	0.808676	0.582579	0.386182	0.499847	0.444676	0.587015	0	0.751593	0.531855	0.504355	0.562161	0.658334	0.577219	0.615901	0.622378	0.632065	0.588051	0.650766	0.632273	0.492881	0.517358	0.684178	0.540693	0.8589	0.584739	0.568926	0.569362	0.556039	0.434904	0.615115	0.511391	0.523605	0.555683	0.656025	0.552909	0.5495	0.608525	0.628639	0.428265	0.443147	0.444113
2008-04-01	0.630819	0.612549	0.623028	0.721204	0.650831	0.757122	0.757732	0.744449	0.599725	0.771765	0.739698	0.582152	0.627689	0.563574	0.751593	0	0.673571	0.755045	0.824212	0.578958	0.668745	0.729003	0.741375	0.611262	0.587561	0.523296	0.817267	0.717853	0.776265	0.635123	0.699688	0.535668	0.704115	0.641651	0.673557	0.729756	0.731755	0.560835	0.722486	0.706888	0.659591	0.601202	0.876218	0.847717	0.658222	0.624094	0.736285	0.73899	0.735796
2008-06-01	0.646715	0.789013	0.58221	0.501146	0.477109	0.547348	0.56828	0.53566	0.746068	0.560408	0.583132	0.602228	0.507074	0.564306	0.531855	0.673571	0	0.450172	0.615171	0.631609	0.520186	0.659675	0.690834	0.604767	0.575615	0.565154	0.728339	0.579012	0.614904	0.708491	0.607665	0.814901	0.524177	0.590073	0.574363	0.535892	0.561661	0.60493	0.514946	0.589955	0.587827	0.643984	0.73254	0.682543	0.619221	0.638972	0.469904	0.474149	0.571324
2008-07-01	0.682336	0.885148	0.638043	0.564926	0.552957	0.530856	0.552118	0.532297	0.836177	0.618011	0.566366	0.637967	0.529581	0.631462	0.504355	0.755045	0.450172	0	0.564506	0.683866	0.623273	0.659653	0.713861	0.671989	0.65759	0.677476	0.691029	0.560881	0.616124	0.715438	0.611573	0.869499	0.547077	0.636082	0.633811	0.581623	0.582366	0.676057	0.538147	0.592962	0.653927	0.693335	0.687584	0.641954	0.681756	0.690259	0.486973	0.538756	0.600711
2008-08-01	0.747252	0.925175	0.76644	0.701368	0.633335	0.51808	0.639483	0.549732	0.864769	0.690631	0.618303	0.800948	0.659022	0.757822	0.562161	0.824212	0.615171	0.564506	0	0.817645	0.6375	0.68442	0.675664	0.730643	0.732571	0.73493	0.56997	0.620986	0.612128	0.817744	0.720984	0.908268	0.724012	0.751548	0.727087	0.637053	0.600887	0.700323	0.625812	0.730546	0.698996	0.77991	0.488299	0.511706	0.710946	0.749283	0.502876	0.557422	0.620191
2009-04-01	0.554821	0.742186	0.549568	0.62999	0.613228	0.700327	0.703376	0.665927	0.660041	0.745122	0.702596	0.440378	0.486494	0.439479	0.658334	0.578958	0.631609	0.683866	0.817645	0	0.694588	0.640133	0.683851	0.557068	0.479936	0.543865	0.81996	0.594834	0.659882	0.554088	0.560605	0.618033	0.579905	0.516043	0.567124	0.642669	0.630149	0.533452	0.601332	0.575562	0.569062	0.541934	0.850153	0.790868	0.572303	0.56763	0.638728	0.656945	0.679451
2009-07-01	0.671981	0.787651	0.619603	0.543692	0.530821	0.572565	0.611914	0.57416	0.702691	0.603674	0.599742	0.662099	0.605097	0.604141	0.577219	0.668745	0.520186	0.623273	0.6375	0.694588	0	0.69868	0.682061	0.605694	0.625898	0.631775	0.696566	0.624123	0.677068	0.752461	0.677804	0.793542	0.669752	0.665425	0.638202	0.586899	0.613257	0.607808	0.624094	0.671041	0.600711	0.681771	0.738789	0.721191	0.682245	0.636401	0.547077	0.537624	0.567884
2010-01-01	0.515109	0.842482	0.665769	0.716004	0.61254	0.642474	0.661105	0.587003	0.786327	0.774014	0.600978	0.651515	0.601561	0.647671	0.615901	0.729003	0.659675	0.659653	0.68442	0.640133	0.69868	0	0.49111	0.549371	0.608675	0.654525	0.690731	0.501073	0.545972	0.572681	0.534122	0.765006	0.653636	0.602265	0.598868	0.598917	0.548727	0.514755	0.519712	0.642131	0.602567	0.588697	0.697307	0.632766	0.535965	0.616581	0.598187	0.638995	0.63822
2010-02-01	0.664032	0.858208	0.645887	0.717226	0.64101	0.654324	0.696927	0.533104	0.805976	0.746625	0.615742	0.670026	0.618756	0.685137	0.622378	0.741375	0.690834	0.713861	0.675664	0.683851	0.682061	0.49111	0	0.565417	0.586392	0.651754	0.554963	0.49723	0.446509	0.644301	0.552664	0.818452	0.697181	0.626636	0.593768	0.598456	0.50057	0.533938	0.570791	0.648614	0.508994	0.626581	0.611647	0.626984	0.578185	0.547601	0.571969	0.590169	0.585373
2010-03-01	0.554167	0.61507	0.60272	0.676537	0.58491	0.644955	0.681208	0.627251	0.649235	0.749412	0.599022	0.591933	0.565621	0.568333	0.632065	0.611262	0.604767	0.671989	0.730643	0.557068	0.605694	0.549371	0.565417	0	0.505452	0.526544	0.714551	0.57914	0.614905	0.575417	0.55777	0.647689	0.637607	0.55624	0.557625	0.606938	0.552467	0.417511	0.537762	0.632521	0.561849	0.4536	0.78044	0.725583	0.433232	0.446627	0.597479	0.606738	0.638325
2010-05-01	0.659914	0.757116	0.47434	0.577861	0.584274	0.648848	0.67154	0.566307	0.708831	0.737401	0.613393	0.509464	0.437958	0.496863	0.588051	0.587561	0.575615	0.65759	0.732571	0.479936	0.625898	0.608675	0.586392	0.505452	0	0.475424	0.717659	0.497931	0.55709	0.569469	0.484011	0.679999	0.552351	0.428515	0.491926	0.534246	0.548212	0.488403	0.524522	0.488151	0.473879	0.559199	0.762128	0.711559	0.523322	0.440697	0.546347	0.550735	0.611412
2010-07-01	0.607605	0.653269	0.605386	0.630937	0.557576	0.661915	0.70514	0.645825	0.608674	0.719581	0.699331	0.612852	0.603839	0.5197	0.650766	0.523296	0.565154	0.677476	0.73493	0.543865	0.631775	0.654525	0.651754	0.526544	0.475424	0	0.752165	0.589828	0.644904	0.602918	0.622703	0.574534	0.618194	0.492482	0.501628	0.601685	0.609949	0.529511	0.605971	0.646019	0.582754	0.607925	0.791506	0.749053	0.58229	0.551737	0.600107	0.613859	0.643369
2010-10-01	0.807626	0.925328	0.783673	0.770344	0.696544	0.642737	0.708431	0.577352	0.86338	0.782906	0.674254	0.820227	0.712733	0.820835	0.632273	0.817267	0.728339	0.691029	0.56997	0.81996	0.696566	0.690731	0.554963	0.714551	0.717659	0.752165	0	0.594084	0.541326	0.810888	0.712834	0.895864	0.764192	0.771601	0.750377	0.647002	0.543976	0.673445	0.669499	0.747462	0.606853	0.782012	0.490409	0.587476	0.694114	0.705613	0.555748	0.583146	0.561794
2010-11-01	0.634842	0.857721	0.594864	0.551814	0.534689	0.526988	0.570492	0.453726	0.796765	0.648366	0.544776	0.572297	0.50478	0.57425	0.492881	0.717853	0.579012	0.560881	0.620986	0.594834	0.624123	0.501073	0.49723	0.57914	0.497931	0.589828	0.594084	0	0.376134	0.558611	0.424404	0.798763	0.545584	0.509814	0.525306	0.494622	0.417373	0.521055	0.4808	0.543175	0.525249	0.600739	0.649324	0.589198	0.551736	0.586114	0.4874	0.52073	0.541773
2010-12-01	0.715409	0.911327	0.59882	0.617655	0.559158	0.562882	0.627572	0.460516	0.84445	0.72401	0.570718	0.602409	0.526257	0.650398	0.517358	0.776265	0.614904	0.616124	0.612128	0.659882	0.677068	0.545972	0.446509	0.614905	0.55709	0.644904	0.541326	0.376134	0	0.603327	0.422296	0.853004	0.568548	0.549261	0.596523	0.532872	0.424712	0.56352	0.485882	0.511472	0.505	0.618942	0.599641	0.561835	0.506548	0.599601	0.475225	0.476148	0.5535
2011-01-01	0.571668	0.729086	0.630085	0.716007	0.614703	0.708404	0.711626	0.678467	0.698846	0.798459	0.67422	0.541001	0.588632	0.538737	0.684178	0.635123	0.708491	0.715438	0.817744	0.554088	0.752461	0.572681	0.644301	0.575417	0.569469	0.602918	0.810888	0.558611	0.603327	0	0.498467	0.610681	0.624839	0.538212	0.589443	0.669716	0.616923	0.496573	0.614612	0.632464	0.646107	0.497946	0.824325	0.768953	0.527965	0.641562	0.703247	0.703516	0.683732
2011-02-01	0.623304	0.844604	0.56004	0.582995	0.55837	0.595349	0.620565	0.509841	0.781677	0.738797	0.550154	0.473502	0.438166	0.524059	0.540693	0.699688	0.607665	0.611573	0.720984	0.560605	0.677804	0.534122	0.552664	0.55777	0.484011	0.622703	0.712834	0.424404	0.422296	0.498467	0	0.78035	0.484468	0.472572	0.518878	0.557883	0.473674	0.511071	0.451808	0.455413	0.531744	0.54367	0.736003	0.681804	0.477684	0.559287	0.540605	0.551795	0.575907
2011-03-01	0.665448	0.589887	0.752774	0.842159	0.77218	0.871167	0.86754	0.858321	0.668757	0.886849	0.858458	0.703617	0.754302	0.644161	0.8589	0.535668	0.814901	0.869499	0.908268	0.618033	0.793542	0.765006	0.818452	0.647689	0.679999	0.574534	0.895864	0.798763	0.853004	0.610681	0.78035	0	0.782204	0.703944	0.737025	0.802325	0.819211	0.597426	0.826791	0.815871	0.783194	0.658235	0.939566	0.909146	0.707459	0.708917	0.855855	0.857962	0.821181
2011-04-01	0.685552	0.861153	0.594989	0.564585	0.581935	0.629242	0.624644	0.577957	0.775834	0.690165	0.628607	0.498264	0.486504	0.564213	0.584739	0.704115	0.524177	0.547077	0.724012	0.579905	0.669752	0.653636	0.697181	0.637607	0.552351	0.618194	0.764192	0.545584	0.568548	0.624839	0.484468	0.782204	0	0.441	0.571261	0.579679	0.574205	0.613464	0.477403	0.44094	0.578634	0.63061	0.786706	0.702317	0.614541	0.634978	0.530065	0.550518	0.642551
2011-05-01	0.631212	0.807001	0.49546	0.53315	0.566045	0.630743	0.656373	0.566988	0.705898	0.713933	0.618917	0.459792	0.464503	0.482256	0.568926	0.641651	0.590073	0.636082	0.751548	0.516043	0.665425	0.602265	0.626636	0.55624	0.428515	0.492482	0.771601	0.509814	0.549261	0.538212	0.472572	0.703944	0.441	0	0.361811	0.522193	0.542709	0.525124	0.515957	0.464092	0.521199	0.583674	0.773669	0.714558	0.565491	0.524502	0.535519	0.543021	0.608281
2011-06-01	0.613798	0.819782	0.52072	0.545975	0.577932	0.624554	0.672834	0.581033	0.714655	0.697027	0.621196	0.573702	0.529027	0.49306	0.569362	0.673557	0.574363	0.633811	0.727087	0.567124	0.638202	0.598868	0.593768	0.557625	0.491926	0.501628	0.750377	0.525306	0.596523	0.589443	0.518878	0.737025	0.571261	0.361811	0	0.509809	0.550966	0.551739	0.545849	0.527132	0.575524	0.622571	0.759892	0.726633	0.597779	0.538	0.53778	0.531547	0.619625
2011-07-01	0.701834	0.857265	0.62151	0.562609	0.577591	0.604949	0.648186	0.549878	0.807439	0.673216	0.625145	0.645468	0.552203	0.612572	0.556039	0.729756	0.535892	0.581623	0.637053	0.642669	0.586899	0.598917	0.598456	0.606938	0.534246	0.601685	0.647002	0.494622	0.532872	0.669716	0.557883	0.802325	0.579679	0.522193	0.509809	0	0.506799	0.558726	0.552116	0.580066	0.529738	0.652452	0.695247	0.656079	0.594203	0.605054	0.485999	0.49756	0.543379
2011-10-01	0.629256	0.864012	0.576675	0.557169	0.436308	0.464834	0.520885	0.395498	0.787504	0.66898	0.482165	0.566142	0.513202	0.595745	0.434904	0.731755	0.561661	0.582366	0.600887	0.630149	0.613257	0.548727	0.50057	0.552467	0.548212	0.609949	0.543976	0.417373	0.424712	0.616923	0.473674	0.819211	0.574205	0.542709	0.550966	0.506799	0	0.514518	0.479336	0.549362	0.51086	0.600319	0.530307	0.531076	0.525285	0.587981	0.434732	0.421752	0.435226
2012-01-01	0.535379	0.656298	0.596851	0.671023	0.558291	0.637857	0.662065	0.5656	0.636193	0.752736	0.618164	0.526414	0.541292	0.528612	0.615115	0.560835	0.60493	0.676057	0.700323	0.533452	0.607808	0.514755	0.533938	0.417511	0.488403	0.529511	0.673445	0.521055	0.56352	0.496573	0.511071	0.597426	0.613464	0.525124	0.551739	0.558726	0.514518	0	0.49879	0.589419	0.498164	0.430875	0.733946	0.661757	0.400577	0.471694	0.576301	0.595448	0.577992
2012-02-01	0.619657	0.861261	0.576544	0.580998	0.559599	0.554073	0.590934	0.47604	0.773061	0.651259	0.551632	0.559892	0.469465	0.597348	0.511391	0.722486	0.514946	0.538147	0.625812	0.601332	0.624094	0.519712	0.570791	0.537762	0.524522	0.605971	0.669499	0.4808	0.485882	0.614612	0.451808	0.826791	0.477403	0.515957	0.545849	0.552116	0.479336	0.49879	0	0.481257	0.516163	0.582896	0.688403	0.596011	0.499571	0.560555	0.42998	0.480143	0.603081
2012-05-01	0.70342	0.880912	0.503497	0.553512	0.584805	0.590344	0.617395	0.518234	0.798353	0.717425	0.583708	0.486457	0.399082	0.597506	0.523605	0.706888	0.589955	0.592962	0.730546	0.575562	0.671041	0.642131	0.648614	0.632521	0.488151	0.646019	0.747462	0.543175	0.511472	0.632464	0.455413	0.815871	0.44094	0.464092	0.527132	0.580066	0.549362	0.589419	0.481257	0	0.483191	0.597633	0.727646	0.675884	0.547338	0.543633	0.521066	0.472498	0.605383
2012-06-01	0.689561	0.851519	0.569795	0.614266	0.574051	0.604806	0.657293	0.517115	0.788479	0.729428	0.604879	0.550536	0.47755	0.638337	0.555683	0.659591	0.587827	0.653927	0.698996	0.569062	0.600711	0.602567	0.508994	0.561849	0.473879	0.582754	0.606853	0.525249	0.505	0.646107	0.531744	0.783194	0.578634	0.521199	0.575524	0.529738	0.51086	0.498164	0.516163	0.483191	0	0.590276	0.694147	0.663495	0.538508	0.496554	0.508748	0.484466	0.547166
2012-07-01	0.561441	0.696478	0.62222	0.700716	0.607424	0.683701	0.683377	0.629674	0.696599	0.775229	0.641288	0.538805	0.566076	0.559781	0.656025	0.601202	0.643984	0.693335	0.77991	0.541934	0.681771	0.588697	0.626581	0.4536	0.559199	0.607925	0.782012	0.600739	0.618942	0.497946	0.54367	0.658235	0.63061	0.583674	0.622571	0.652452	0.600319	0.430875	0.582896	0.597633	0.590276	0	0.818739	0.740814	0.304735	0.539874	0.663717	0.671827	0.679473
2012-10-01	0.792486	0.966392	0.78385	0.706935	0.645489	0.527801	0.622078	0.530506	0.913607	0.719673	0.610956	0.796026	0.702032	0.801141	0.552909	0.876218	0.73254	0.687584	0.488299	0.850153	0.738789	0.697307	0.611647	0.78044	0.762128	0.791506	0.490409	0.649324	0.599641	0.824325	0.736003	0.939566	0.786706	0.773669	0.759892	0.695247	0.530307	0.733946	0.688403	0.727646	0.694147	0.818739	0	0.469505	0.741968	0.762362	0.553975	0.555477	0.499921
2012-12-01	0.748629	0.936488	0.739784	0.714967	0.651788	0.571806	0.598028	0.51024	0.889937	0.747818	0.594166	0.756354	0.661372	0.774878	0.5495	0.847717	0.682543	0.641954	0.511706	0.790868	0.721191	0.632766	0.626984	0.725583	0.711559	0.749053	0.587476	0.589198	0.561835	0.768953	0.681804	0.909146	0.702317	0.714558	0.726633	0.656079	0.531076	0.661757	0.596011	0.675884	0.663495	0.740814	0.469505	0	0.642867	0.722475	0.521081	0.560203	0.62783
2013-01-01	0.597875	0.749471	0.61538	0.678745	0.585223	0.651382	0.669942	0.575909	0.723131	0.777873	0.607478	0.564291	0.554321	0.607099	0.608525	0.658222	0.619221	0.681756	0.710946	0.572303	0.682245	0.535965	0.578185	0.433232	0.523322	0.58229	0.694114	0.551736	0.506548	0.527965	0.477684	0.707459	0.614541	0.565491	0.597779	0.594203	0.525285	0.400577	0.499571	0.547338	0.538508	0.304735	0.741968	0.642867	0	0.494021	0.578868	0.577144	0.64448
2013-03-01	0.623845	0.77303	0.534151	0.658241	0.629835	0.669199	0.699442	0.597751	0.687644	0.746377	0.628284	0.568639	0.503093	0.565462	0.628639	0.624094	0.638972	0.690259	0.749283	0.56763	0.636401	0.616581	0.547601	0.446627	0.440697	0.551737	0.705613	0.586114	0.599601	0.641562	0.559287	0.708917	0.634978	0.524502	0.538	0.605054	0.587981	0.471694	0.560555	0.543633	0.496554	0.539874	0.762362	0.722475	0.494021	0	0.59476	0.595996	0.650225
2013-05-01	0.676425	0.892993	0.574392	0.488859	0.518141	0.458896	0.541944	0.386454	0.803779	0.591784	0.524115	0.632145	0.467065	0.622888	0.428265	0.736285	0.469904	0.486973	0.502876	0.638728	0.547077	0.598187	0.571969	0.597479	0.546347	0.600107	0.555748	0.4874	0.475225	0.703247	0.540605	0.855855	0.530065	0.535519	0.53778	0.485999	0.434732	0.576301	0.42998	0.521066	0.508748	0.663717	0.553975	0.521081	0.578868	0.59476	0	0.284157	0.49021
2013-06-01	0.699099	0.88817	0.552411	0.501021	0.486119	0.475843	0.558757	0.428244	0.805111	0.59238	0.545911	0.63112	0.465513	0.634501	0.443147	0.73899	0.474149	0.538756	0.557422	0.656945	0.537624	0.638995	0.590169	0.606738	0.550735	0.613859	0.583146	0.52073	0.476148	0.703516	0.551795	0.857962	0.550518	0.543021	0.531547	0.49756	0.421752	0.595448	0.480143	0.472498	0.484466	0.671827	0.555477	0.560203	0.577144	0.595996	0.284157	0	0.442214
2013-07-01	0.683471	0.855859	0.631466	0.547863	0.453594	0.452074	0.525853	0.470694	0.793605	0.656908	0.534074	0.58594	0.57117	0.611773	0.444113	0.735796	0.571324	0.600711	0.620191	0.679451	0.567884	0.63822	0.585373	0.638325	0.611412	0.643369	0.561794	0.541773	0.5535	0.683732	0.575907	0.821181	0.642551	0.608281	0.619625	0.543379	0.435226	0.577992	0.603081	0.605383	0.547166	0.679473	0.499921	0.62783	0.64448	0.650225	0.49021	0.442214	0
2013-12-01	0.70741	0.938435	0.719146	0.68982	0.618836	0.539899	0.597277	0.463807	0.874421	0.724957	0.566679	0.71011	0.599909	0.723936	0.522246	0.832006	0.646297	0.588372	0.482662	0.743599	0.687699	0.607163	0.571736	0.697695	0.674021	0.732665	0.518408	0.563225	0.480652	0.749392	0.628673	0.89915	0.657234	0.689943	0.703178	0.624105	0.500505	0.62955	0.533146	0.625471	0.624342	0.717544	0.493017	0.40781	0.629777	0.683893	0.44324	0.513806	0.594748
2014-01-01	0.665584	0.912635	0.637039	0.601318	0.562579	0.494583	0.533293	0.416682	0.836315	0.669392	0.500258	0.63395	0.525973	0.656205	0.468415	0.78025	0.57456	0.533324	0.471635	0.681214	0.654651	0.569279	0.590978	0.640554	0.611648	0.681513	0.58494	0.528186	0.501632	0.703539	0.549167	0.86199	0.589504	0.598462	0.635003	0.596237	0.453373	0.583747	0.446234	0.559739	0.59363	0.66274	0.504809	0.395343	0.579188	0.620591	0.4051	0.464651	0.544474
2014-02-01	0.707494	0.919934	0.666381	0.652316	0.622209	0.542728	0.604543	0.47154	0.846245	0.689223	0.546149	0.691563	0.555087	0.697432	0.532393	0.78199	0.610236	0.579996	0.502549	0.698203	0.658457	0.570682	0.54474	0.639727	0.616048	0.678621	0.565381	0.537332	0.511218	0.72086	0.585703	0.874787	0.611175	0.620546	0.646665	0.593022	0.510928	0.58337	0.45371	0.588131	0.576281	0.681694	0.534827	0.434512	0.594664	0.605765	0.416359	0.514722	0.593099
2014-03-01	0.682724	0.901721	0.544165	0.530219	0.545212	0.478331	0.542393	0.394625	0.816069	0.665024	0.484567	0.566302	0.429221	0.614991	0.426684	0.739968	0.558811	0.538531	0.563478	0.628423	0.63732	0.559644	0.533858	0.562442	0.5126	0.625863	0.566473	0.47571	0.431948	0.655855	0.477825	0.846091	0.562141	0.524893	0.552855	0.529784	0.398744	0.530348	0.416344	0.458772	0.522856	0.624421	0.531571	0.511992	0.528239	0.517497	0.364951	0.390293	0.514322
2014-04-01	0.710292	0.539174	0.766763	0.838285	0.751497	0.865772	0.859666	0.860599	0.655612	0.834918	0.833718	0.753807	0.802548	0.711845	0.861912	0.541025	0.760956	0.851224	0.890741	0.700892	0.789162	0.771887	0.800037	0.612884	0.69828	0.637929	0.872692	0.815573	0.86441	0.676833	0.800172	0.56487	0.827396	0.75371	0.764508	0.821844	0.811645	0.624959	0.806984	0.856918	0.786741	0.674452	0.926714	0.897323	0.715128	0.660805	0.845227	0.846167	0.82392
2014-05-01	0.627149	0.713764	0.454403	0.511952	0.493813	0.616696	0.636348	0.557247	0.685092	0.646097	0.612514	0.520429	0.463148	0.480729	0.56543	0.579205	0.471668	0.587099	0.743443	0.51507	0.607845	0.59114	0.618239	0.501701	0.395413	0.439644	0.74544	0.521938	0.570364	0.556081	0.512309	0.689867	0.510678	0.388878	0.421417	0.494149	0.535654	0.492657	0.510621	0.512449	0.492587	0.586165	0.765076	0.714895	0.538006	0.497415	0.523121	0.514529	0.58949
2014-06-01	0.725387	0.916981	0.736708	0.655854	0.631607	0.596049	0.646743	0.588343	0.849221	0.704018	0.670752	0.747514	0.593168	0.712953	0.616751	0.789836	0.56587	0.523258	0.496544	0.715251	0.660648	0.631855	0.699445	0.645837	0.662772	0.685827	0.657627	0.613294	0.631165	0.744841	0.623075	0.884532	0.591492	0.66756	0.673101	0.632927	0.602372	0.662039	0.493335	0.641957	0.640658	0.719608	0.671594	0.551187	0.653111	0.695258	0.466213	0.525049	0.630427
2014-07-01	0.753743	0.923111	0.722888	0.636388	0.5838	0.500551	0.630786	0.593919	0.845965	0.602594	0.61888	0.777327	0.672753	0.694255	0.558783	0.810108	0.624616	0.639214	0.55527	0.787078	0.596593	0.721235	0.690783	0.712891	0.708296	0.68795	0.657585	0.64951	0.658397	0.77533	0.710278	0.887628	0.724867	0.724877	0.673992	0.653806	0.615703	0.719407	0.645827	0.707296	0.665798	0.764146	0.563857	0.632256	0.735834	0.708261	0.551996	0.524572	0.551502
2014-08-01	0.667944	0.842981	0.587359	0.510021	0.43058	0.408306	0.49323	0.442744	0.796458	0.553396	0.483471	0.606825	0.535247	0.615999	0.41118	0.725782	0.50191	0.521482	0.555828	0.665366	0.566664	0.606961	0.592571	0.559036	0.577123	0.579284	0.617353	0.515035	0.508547	0.676089	0.563364	0.830703	0.575668	0.570205	0.570184	0.508025	0.386913	0.584009	0.513627	0.554237	0.53448	0.652755	0.501153	0.54261	0.583418	0.585215	0.423773	0.384806	0.435581
2014-09-01	0.785239	0.955231	0.798921	0.729846	0.659125	0.543694	0.662731	0.608185	0.902602	0.652575	0.637777	0.841609	0.732403	0.778663	0.588959	0.861601	0.724836	0.680334	0.506301	0.850438	0.720049	0.704881	0.69481	0.761021	0.768972	0.777535	0.59164	0.667785	0.656117	0.818058	0.764791	0.918339	0.788607	0.784599	0.747397	0.691017	0.607685	0.731271	0.701418	0.76773	0.704784	0.803637	0.435066	0.586433	0.741454	0.774852	0.604198	0.604443	0.55914
2014-10-01	0.806847	0.960985	0.790897	0.731977	0.685132	0.557912	0.657925	0.567485	0.910427	0.72041	0.658771	0.822779	0.721619	0.795863	0.587126	0.86054	0.714718	0.687426	0.555289	0.829834	0.719317	0.692138	0.588481	0.751624	0.736905	0.762114	0.517456	0.629971	0.586483	0.819241	0.749852	0.919132	0.7862	0.773139	0.737497	0.669125	0.561921	0.711431	0.680779	0.752077	0.678602	0.789586	0.39044	0.541503	0.714807	0.747554	0.563538	0.564799	0.546936
2014-11-01	0.793445	0.965445	0.795332	0.756584	0.694611	0.597188	0.668128	0.567884	0.906263	0.760389	0.659958	0.813847	0.71854	0.80754	0.604241	0.865362	0.744326	0.700828	0.543298	0.832679	0.732296	0.686314	0.594612	0.75711	0.739264	0.772037	0.563337	0.647762	0.573702	0.817607	0.743187	0.921383	0.782494	0.775809	0.750783	0.700945	0.576777	0.70862	0.67782	0.742477	0.691587	0.785497	0.437511	0.488289	0.714785	0.748829	0.581748	0.58693	0.606391
2015-06-01	0.722632	0.906579	0.689861	0.628442	0.601293	0.509786	0.608879	0.494435	0.827771	0.636432	0.570832	0.731901	0.618987	0.720814	0.51832	0.785708	0.639541	0.645031	0.574353	0.763261	0.59649	0.658161	0.588511	0.679936	0.68487	0.699333	0.516923	0.591544	0.602588	0.784181	0.69498	0.880921	0.741334	0.717279	0.673363	0.640138	0.56033	0.650238	0.630337	0.701291	0.602362	0.744203	0.479205	0.601438	0.691437	0.656403	0.502112	0.526366	0.463604
2015-07-01	0.686834	0.868788	0.570831	0.435293	0.429829	0.388397	0.475977	0.424429	0.798682	0.479194	0.471083	0.615712	0.500234	0.6009	0.384925	0.741586	0.46725	0.502562	0.585502	0.671251	0.517723	0.653772	0.627875	0.610594	0.584435	0.596478	0.636969	0.512518	0.542541	0.706678	0.594472	0.864989	0.596627	0.590331	0.57629	0.516911	0.443199	0.634157	0.530108	0.569293	0.545451	0.682628	0.544637	0.594338	0.634971	0.624127	0.41633	0.365757	0.461612
2015-08-01	0.756323	0.921855	0.77461	0.680095	0.625713	0.521104	0.611597	0.566184	0.872904	0.626136	0.647441	0.79949	0.690961	0.757075	0.568019	0.814764	0.615506	0.597055	0.418016	0.79913	0.654919	0.671102	0.698584	0.721621	0.718947	0.700055	0.660514	0.631891	0.657527	0.809476	0.727156	0.905342	0.719116	0.735095	0.719282	0.639856	0.617864	0.694442	0.622388	0.742453	0.701289	0.782895	0.523967	0.494272	0.70997	0.75154	0.521021	0.560534	0.623288
2015-09-01	0.779209	0.92752	0.797056	0.734426	0.657988	0.571756	0.648521	0.595883	0.882968	0.70384	0.663719	0.821892	0.722366	0.79385	0.600672	0.840522	0.658827	0.629646	0.453201	0.829982	0.692932	0.694934	0.718285	0.746054	0.744593	0.744656	0.666822	0.670494	0.677967	0.833396	0.754101	0.908873	0.749731	0.769719	0.760495	0.672165	0.627456	0.71425	0.662548	0.767203	0.721701	0.797842	0.552415	0.467866	0.721844	0.765022	0.574989	0.59522	0.642614
2015-10-01	0.847155	0.968637	0.856921	0.799232	0.764342	0.648521	0.729676	0.64246	0.932998	0.792727	0.716543	0.887138	0.798844	0.865177	0.659384	0.91243	0.785988	0.747453	0.583695	0.901452	0.763941	0.746903	0.697501	0.816684	0.806218	0.828185	0.673584	0.706466	0.692889	0.877262	0.818486	0.942422	0.832738	0.832331	0.801527	0.728238	0.657321	0.780511	0.753392	0.815019	0.763017	0.857211	0.543778	0.593743	0.786492	0.808642	0.654751	0.670286	0.69899
2015-11-01	0.773928	0.95221	0.799795	0.758642	0.698518	0.583653	0.656386	0.564814	0.884577	0.751566	0.636571	0.814602	0.719157	0.80802	0.59166	0.867252	0.733914	0.693442	0.547482	0.854658	0.721756	0.69346	0.698461	0.779543	0.770717	0.783175	0.680924	0.685097	0.673595	0.848118	0.760329	0.919054	0.781498	0.786732	0.764602	0.710629	0.654699	0.730839	0.669419	0.759966	0.72905	0.802548	0.556067	0.538548	0.736567	0.761709	0.599812	0.642071	0.686088
2015-12-01	0.756681	0.943342	0.818569	0.791251	0.716704	0.628902	0.694285	0.579314	0.893698	0.812143	0.627041	0.822561	0.733529	0.825453	0.638977	0.861984	0.753803	0.738867	0.594976	0.843699	0.748073	0.677896	0.649072	0.77782	0.773657	0.78575	0.63957	0.662291	0.646675	0.83765	0.743532	0.914302	0.78468	0.805397	0.792637	0.727302	0.645944	0.723172	0.6902	0.769555	0.712116	0.796146	0.592195	0.583334	0.727551	0.762148	0.637543	0.671785	0.680365
2016-01-01	0.665003	0.893138	0.727924	0.719146	0.628426	0.592441	0.659019	0.534515	0.828281	0.758255	0.57035	0.730071	0.65629	0.729912	0.584841	0.766089	0.666838	0.702236	0.620206	0.74735	0.674362	0.610089	0.557791	0.651898	0.694581	0.701157	0.62373	0.583799	0.586616	0.761171	0.648988	0.850125	0.728858	0.728577	0.698908	0.679124	0.573938	0.628331	0.611413	0.710279	0.626078	0.676159	0.614849	0.630955	0.628875	0.641325	0.595187	0.61024	0.638731
2016-02-01	0.703353	0.91403	0.735584	0.707645	0.639868	0.542615	0.622436	0.478506	0.851218	0.709339	0.582255	0.754039	0.643221	0.728894	0.555319	0.797574	0.66347	0.656517	0.5312	0.766515	0.664646	0.606468	0.487694	0.664662	0.683843	0.708551	0.54492	0.566744	0.537337	0.780633	0.658273	0.879524	0.712891	0.729929	0.689798	0.644098	0.529094	0.633312	0.591244	0.690495	0.622945	0.719099	0.496015	0.521924	0.651371	0.648793	0.511528	0.552451	0.594256
2016-03-01	0.639492	0.860193	0.587113	0.616322	0.566615	0.541811	0.601524	0.46542	0.796988	0.668168	0.526274	0.624975	0.514622	0.652761	0.517326	0.734113	0.592019	0.633838	0.61968	0.650429	0.625058	0.567506	0.492849	0.559597	0.556266	0.633336	0.616871	0.521276	0.511376	0.68279	0.557486	0.835191	0.63885	0.601927	0.602932	0.567186	0.48774	0.539837	0.506372	0.569778	0.495999	0.608005	0.594246	0.572325	0.530201	0.515401	0.479442	0.476708	0.56767
2016-04-01	0.597799	0.739516	0.53712	0.604861	0.58561	0.653929	0.677159	0.624471	0.669602	0.673834	0.618023	0.525006	0.556896	0.52443	0.626727	0.616644	0.595606	0.68653	0.768799	0.557838	0.607567	0.687635	0.636822	0.516691	0.550614	0.567363	0.773397	0.63424	0.659278	0.65275	0.605344	0.744413	0.621647	0.537446	0.561953	0.637539	0.621124	0.562433	0.585449	0.629061	0.561613	0.58056	0.81345	0.783902	0.587359	0.513049	0.615266	0.606984	0.655095
2016-05-01	0.621374	0.737351	0.553521	0.543876	0.539155	0.58421	0.634443	0.603031	0.657392	0.525939	0.635139	0.594341	0.566897	0.55292	0.609529	0.592551	0.577775	0.659516	0.759336	0.62084	0.555382	0.703382	0.670729	0.624055	0.618927	0.604251	0.753149	0.611885	0.696688	0.694153	0.637682	0.76404	0.647491	0.608759	0.586925	0.67584	0.632276	0.613381	0.587948	0.668744	0.64544	0.676281	0.774709	0.767523	0.70286	0.604203	0.585278	0.589452	0.634576
2016-07-01	0.714414	0.894565	0.685343	0.548443	0.577425	0.49041	0.564565	0.594765	0.840697	0.484154	0.618038	0.724103	0.649966	0.66371	0.539996	0.778064	0.529868	0.576827	0.568956	0.718365	0.550236	0.701164	0.72212	0.6825	0.69587	0.671601	0.728752	0.598983	0.690291	0.782339	0.716527	0.872382	0.670221	0.701226	0.665285	0.621185	0.631387	0.709285	0.620169	0.715644	0.680676	0.747098	0.66747	0.648406	0.720439	0.728862	0.548194	0.555492	0.629101
2016-08-01	0.787637	0.939721	0.801807	0.702739	0.662626	0.548685	0.648804	0.58433	0.876568	0.640178	0.674342	0.834769	0.721906	0.773595	0.592725	0.844862	0.662348	0.665291	0.440373	0.828714	0.658285	0.690302	0.68467	0.744958	0.750658	0.73133	0.623388	0.61909	0.667708	0.821538	0.761578	0.908639	0.758688	0.770169	0.73445	0.66181	0.636341	0.731049	0.667494	0.778662	0.706191	0.800655	0.528897	0.570096	0.744664	0.757103	0.571024	0.576651	0.644311
2016-12-01	0.692121	0.932886	0.715976	0.695748	0.628116	0.52949	0.59446	0.493084	0.850248	0.716835	0.562416	0.736621	0.620401	0.71721	0.525515	0.820039	0.642886	0.608325	0.524646	0.752797	0.673788	0.603798	0.633498	0.694326	0.692215	0.711596	0.635059	0.57601	0.588355	0.760399	0.661936	0.886132	0.716017	0.711311	0.684762	0.638055	0.553184	0.651939	0.570622	0.671522	0.6543	0.72018	0.544904	0.512653	0.661582	0.694126	0.526803	0.589348	0.628631
2017-01-01	0.584176	0.840673	0.63675	0.652972	0.574627	0.597439	0.62743	0.49456	0.791084	0.714192	0.528867	0.59237	0.543289	0.576781	0.545392	0.727643	0.623549	0.645584	0.653403	0.624668	0.635954	0.512202	0.465073	0.595596	0.594366	0.65965	0.63312	0.500043	0.51079	0.644126	0.53785	0.798152	0.641187	0.624138	0.63276	0.59647	0.494266	0.513042	0.528226	0.620167	0.513003	0.612954	0.621934	0.605091	0.589427	0.569757	0.534524	0.564569	0.517532
2017-02-01	0.639782	0.878987	0.512763	0.547378	0.516977	0.491741	0.545092	0.381923	0.798593	0.67821	0.461548	0.535197	0.444816	0.604425	0.389117	0.736017	0.558657	0.58609	0.624907	0.620967	0.611163	0.566558	0.529859	0.571406	0.553462	0.632861	0.653951	0.482531	0.441991	0.657152	0.506611	0.840822	0.588818	0.529663	0.50258	0.530449	0.428568	0.550956	0.479029	0.482008	0.497789	0.598797	0.594205	0.565119	0.528114	0.554536	0.429057	0.420214	0.519297
2017-03-01	0.615477	0.789552	0.532406	0.551812	0.499416	0.511722	0.557315	0.454325	0.738185	0.63672	0.495375	0.563933	0.479691	0.558423	0.476922	0.662442	0.510404	0.588434	0.645041	0.592515	0.550773	0.595615	0.551769	0.489224	0.515953	0.564991	0.659794	0.519171	0.53445	0.66021	0.5509	0.797547	0.58148	0.562808	0.559188	0.551402	0.470712	0.542574	0.497222	0.577264	0.495305	0.585909	0.651714	0.616305	0.567702	0.478879	0.448645	0.47121	0.542047
2017-04-01	0.577243	0.669506	0.542847	0.669299	0.601401	0.710622	0.724159	0.6744	0.647534	0.756753	0.69874	0.53011	0.560347	0.446881	0.671222	0.56252	0.635587	0.723994	0.820226	0.514535	0.670714	0.63729	0.659203	0.483557	0.529194	0.503893	0.830925	0.622711	0.66581	0.607712	0.595047	0.619318	0.630036	0.53774	0.571783	0.63811	0.644206	0.514909	0.618977	0.627821	0.612291	0.537898	0.865002	0.817267	0.540317	0.515657	0.694295	0.707288	0.722539
2017-05-01	0.617797	0.830255	0.506131	0.519586	0.491936	0.510992	0.531488	0.467413	0.781195	0.6611	0.528282	0.533202	0.444714	0.56703	0.464277	0.708185	0.506689	0.539624	0.658104	0.561713	0.604839	0.5585	0.605015	0.548302	0.537061	0.61602	0.731021	0.509003	0.503898	0.603555	0.4876	0.78947	0.544948	0.523947	0.549232	0.546041	0.475636	0.573033	0.497045	0.489916	0.549878	0.559182	0.676325	0.636229	0.516717	0.576959	0.495863	0.506147	0.574401
2017-06-01	0.656334	0.87227	0.530289	0.537155	0.503056	0.487319	0.523252	0.414844	0.807562	0.65159	0.520929	0.588236	0.451458	0.643659	0.438156	0.735954	0.485652	0.498231	0.572039	0.623185	0.611692	0.569173	0.572356	0.579889	0.532728	0.617532	0.65046	0.484104	0.487215	0.654281	0.537086	0.850316	0.540448	0.537554	0.579293	0.519566	0.462822	0.567491	0.458517	0.491792	0.4862	0.612173	0.631646	0.557538	0.526381	0.568504	0.403694	0.420186	0.540313
2017-07-01	0.696673	0.858916	0.642062	0.541529	0.514561	0.524923	0.568858	0.576051	0.808078	0.563891	0.634139	0.674059	0.604027	0.631959	0.565382	0.759996	0.492867	0.528764	0.614465	0.692147	0.599987	0.704339	0.738137	0.663554	0.661565	0.644543	0.751518	0.618945	0.660606	0.730499	0.657615	0.849274	0.571843	0.629223	0.656993	0.632927	0.582449	0.675932	0.561018	0.644918	0.674866	0.699556	0.681423	0.655465	0.675226	0.686907	0.523162	0.528658	0.603875
2017-08-01	0.747039	0.902351	0.657059	0.593353	0.578276	0.555536	0.63776	0.635557	0.852771	0.529893	0.633604	0.73647	0.642198	0.683637	0.595657	0.801768	0.601052	0.658296	0.679771	0.754693	0.587157	0.74729	0.741268	0.705374	0.702711	0.723469	0.763898	0.677777	0.696868	0.78858	0.732605	0.885542	0.722243	0.699475	0.674276	0.638667	0.640145	0.724828	0.679756	0.687374	0.675651	0.752279	0.696387	0.729353	0.722328	0.698435	0.588999	0.542797	0.626952
2017-09-01	0.743989	0.912922	0.71171	0.619723	0.578971	0.465676	0.568568	0.493541	0.857901	0.559729	0.55922	0.752086	0.637417	0.704637	0.489491	0.804771	0.57801	0.596572	0.520737	0.775324	0.595218	0.677366	0.649339	0.69899	0.696565	0.699649	0.62819	0.613599	0.616132	0.784994	0.704182	0.89675	0.713124	0.717636	0.684023	0.609537	0.571902	0.68004	0.615682	0.698617	0.63281	0.753064	0.51075	0.561519	0.689018	0.685408	0.477238	0.509881	0.542582
2017-10-01	0.683309	0.904824	0.659465	0.581998	0.533927	0.433758	0.515524	0.470406	0.841722	0.575909	0.53953	0.686677	0.579616	0.65951	0.46799	0.777148	0.534768	0.537015	0.509707	0.717254	0.588378	0.622732	0.661994	0.660913	0.649772	0.669027	0.655671	0.563867	0.57986	0.737602	0.6298	0.876631	0.624626	0.660188	0.65213	0.586776	0.525535	0.634821	0.543012	0.620444	0.632876	0.717228	0.524201	0.523424	0.650712	0.672764	0.447933	0.468262	0.537534
2017-11-01	0.659047	0.899815	0.623128	0.57126	0.483292	0.387366	0.476787	0.411376	0.828664	0.619715	0.475833	0.629548	0.543046	0.64123	0.426853	0.769862	0.549259	0.55856	0.531764	0.708915	0.608566	0.580779	0.599019	0.622123	0.637828	0.676652	0.62971	0.531155	0.517237	0.704092	0.567832	0.863745	0.620634	0.64064	0.635518	0.580874	0.451594	0.586256	0.521276	0.573037	0.591139	0.663116	0.50607	0.496427	0.586594	0.645862	0.448314	0.458061	0.504096
2017-12-01	0.559029	0.81879	0.583003	0.577833	0.469268	0.496402	0.536839	0.51569	0.751405	0.652502	0.485459	0.585628	0.527462	0.552194	0.511187	0.690471	0.564978	0.576725	0.647332	0.624717	0.605574	0.512138	0.597419	0.540917	0.596088	0.626566	0.697736	0.491477	0.53824	0.594854	0.507993	0.789991	0.618913	0.606853	0.58664	0.582084	0.479017	0.506179	0.505756	0.592077	0.587249	0.569169	0.678828	0.612969	0.523016	0.588714	0.550652	0.550764	0.539246
2018-02-01	0.634757	0.872828	0.580345	0.584196	0.516459	0.481615	0.526995	0.50066	0.789502	0.620211	0.516261	0.619658	0.526019	0.602391	0.496771	0.735897	0.559232	0.578711	0.645482	0.660302	0.620077	0.651316	0.67023	0.601648	0.626009	0.660261	0.723262	0.574547	0.599022	0.702427	0.60826	0.836621	0.622504	0.643703	0.631415	0.615489	0.543377	0.616759	0.541269	0.607126	0.619443	0.63154	0.660396	0.627492	0.622421	0.626713	0.527822	0.553963	0.607026
2018-03-01	0.703669	0.880052	0.681096	0.722173	0.652437	0.682681	0.686801	0.649659	0.824058	0.779836	0.617734	0.6808	0.653151	0.714238	0.675688	0.773926	0.677555	0.708183	0.760891	0.744674	0.701361	0.679936	0.700455	0.618787	0.703033	0.756778	0.780595	0.66927	0.637205	0.718598	0.636688	0.847633	0.721084	0.729287	0.730088	0.706606	0.644508	0.645935	0.647587	0.685664	0.68161	0.611029	0.806746	0.739166	0.571727	0.679922	0.687148	0.689541	0.705712
2018-04-01	0.621551	0.763317	0.508837	0.645031	0.646612	0.731765	0.71807	0.653444	0.699834	0.771964	0.674391	0.499594	0.547677	0.556719	0.681277	0.638351	0.654229	0.705733	0.823732	0.520828	0.682384	0.655612	0.670744	0.555938	0.465468	0.614376	0.83353	0.61335	0.648237	0.603	0.567679	0.693788	0.611283	0.541546	0.597696	0.638671	0.656496	0.519083	0.623958	0.600116	0.543137	0.546416	0.880664	0.797822	0.554166	0.531271	0.676111	0.68551	0.693995
2018-05-01	0.584071	0.735335	0.404639	0.52065	0.502709	0.597948	0.6195	0.550554	0.671341	0.672886	0.594772	0.454733	0.432673	0.425129	0.562504	0.55903	0.549272	0.617862	0.765209	0.491789	0.614329	0.612728	0.639653	0.528715	0.37973	0.528791	0.796664	0.540294	0.580217	0.558759	0.501411	0.68377	0.528135	0.438455	0.48402	0.552119	0.536333	0.491835	0.544682	0.461971	0.536461	0.535623	0.77861	0.729601	0.537923	0.48345	0.57031	0.528381	0.595864
2018-06-01	0.673499	0.880184	0.617808	0.548743	0.53494	0.519953	0.563443	0.528835	0.813997	0.60324	0.568522	0.643471	0.545909	0.641216	0.533626	0.756422	0.483166	0.473494	0.541388	0.676135	0.584269	0.618609	0.67634	0.597875	0.607694	0.651844	0.711075	0.560092	0.564937	0.716416	0.578318	0.846968	0.541082	0.62009	0.611653	0.558191	0.555348	0.612309	0.497289	0.584118	0.606385	0.645836	0.683942	0.594478	0.586602	0.645763	0.464226	0.505924	0.597917
2018-07-01	0.703465	0.870724	0.64689	0.515083	0.533535	0.494051	0.550213	0.555851	0.805624	0.515268	0.638608	0.67105	0.604157	0.641917	0.530278	0.754655	0.503618	0.547958	0.57675	0.690123	0.561135	0.691089	0.728382	0.667668	0.661155	0.646874	0.735799	0.57801	0.646543	0.744993	0.661475	0.857729	0.583441	0.64095	0.634862	0.595826	0.587387	0.675332	0.574376	0.640984	0.659497	0.711645	0.6754	0.648472	0.687937	0.708127	0.49379	0.489976	0.599976
[truncated: 45 more columns]

## Sheet: Fig4_bc_FL
Pairwise Bray-Curtis distance of free-living (16S) community
	2005-01-01	2005-04-01	2005-05-01	2005-06-01	2005-09-01	2005-10-01	2005-11-01	2005-12-01	2006-03-01	2006-07-01	2007-02-01	2007-04-01	2007-05-01	2007-09-01	2007-11-01	2008-04-01	2008-06-01	2008-07-01	2008-08-01	2009-04-01	2009-07-01	2010-01-01	2010-02-01	2010-03-01	2010-05-01	2010-07-01	2010-10-01	2010-11-01	2010-12-01	2011-01-01	2011-02-01	2011-03-01	2011-04-01	2011-05-01	2011-06-01	2011-07-01	2011-10-01	2012-01-01	2012-02-01	2012-05-01	2012-06-01	2012-07-01	2012-10-01	2012-12-01	2013-01-01	2013-03-01	2013-05-01	2013-06-01	2013-07-01
2005-01-01	0	0.633884	0.570857	0.686548	0.514103	0.697713	0.706377	0.654502	0.495382	0.757641	0.656341	0.530948	0.661046	0.510524	0.644918	0.596818	0.677639	0.713692	0.801695	0.497023	0.625647	0.497887	0.618564	0.550714	0.663437	0.508767	0.758599	0.578299	0.619276	0.480274	0.574519	0.527332	0.631921	0.488126	0.551418	0.632508	0.6343	0.46765	0.617189	0.655119	0.68272	0.67511	0.815535	0.752667	0.580273	0.543918	0.686774	0.696205	0.636818
2005-04-01	0.633884	0	0.676974	0.864355	0.700058	0.902506	0.901366	0.894791	0.506595	0.850815	0.874756	0.730938	0.848257	0.663265	0.878553	0.632833	0.815767	0.888585	0.934435	0.70189	0.761968	0.748665	0.781481	0.627202	0.887931	0.560757	0.900159	0.826687	0.860746	0.677317	0.828311	0.476319	0.854481	0.685836	0.670643	0.796246	0.841313	0.598257	0.862854	0.858697	0.903399	0.830333	0.947675	0.932621	0.757836	0.706253	0.882815	0.889412	0.792972
2005-05-01	0.570857	0.676974	0	0.474071	0.427047	0.517741	0.509384	0.504033	0.524476	0.58129	0.513687	0.327217	0.429613	0.390386	0.495112	0.454887	0.462831	0.532079	0.782499	0.36095	0.442444	0.495637	0.478013	0.387108	0.501249	0.394599	0.678571	0.465098	0.520508	0.477547	0.449842	0.557866	0.470728	0.356573	0.332351	0.42529	0.519091	0.417855	0.531274	0.446203	0.514326	0.537339	0.799695	0.736923	0.466021	0.392492	0.519377	0.503633	0.527538
2005-06-01	0.686548	0.864355	0.474071	0	0.469665	0.41284	0.34962	0.441097	0.746097	0.41328	0.501959	0.371556	0.404891	0.403258	0.314203	0.691852	0.394422	0.423753	0.701339	0.537521	0.410228	0.597787	0.610271	0.525955	0.574391	0.570537	0.678254	0.49879	0.528808	0.633305	0.499461	0.762797	0.447063	0.445939	0.439302	0.359823	0.508761	0.631679	0.514211	0.440542	0.473631	0.495194	0.727483	0.6757	0.558328	0.551346	0.433079	0.388901	0.476623
2005-09-01	0.514103	0.700058	0.427047	0.469665	0	0.443097	0.486255	0.504717	0.561258	0.554559	0.486982	0.453029	0.481381	0.414394	0.483046	0.525776	0.411704	0.483412	0.670646	0.480212	0.426211	0.517926	0.550985	0.421801	0.540706	0.434329	0.65584	0.428838	0.476319	0.483365	0.467494	0.615804	0.460175	0.353803	0.382596	0.43427	0.479287	0.505012	0.509058	0.535051	0.522422	0.488348	0.7528	0.684283	0.49388	0.505727	0.48441	0.473882	0.443528
2005-10-01	0.697713	0.902506	0.517741	0.41284	0.443097	0	0.281101	0.366436	0.759753	0.487323	0.413172	0.516975	0.419805	0.532269	0.319405	0.714153	0.404355	0.395058	0.524668	0.566911	0.472183	0.552744	0.564892	0.50757	0.569438	0.635237	0.569464	0.478828	0.504545	0.683711	0.486891	0.805939	0.449824	0.513982	0.544719	0.434613	0.440724	0.656797	0.483515	0.455549	0.447463	0.456267	0.574594	0.560415	0.547487	0.576274	0.412399	0.397878	0.485884
2005-11-01	0.706377	0.901366	0.509384	0.34962	0.486255	0.281101	0	0.291092	0.775172	0.475206	0.362528	0.444779	0.336627	0.479493	0.285711	0.72081	0.425244	0.40584	0.569797	0.565838	0.481995	0.539364	0.516594	0.48564	0.551365	0.635114	0.535836	0.448495	0.473456	0.642855	0.464798	0.791365	0.453583	0.527498	0.558552	0.425834	0.408443	0.633537	0.462781	0.461742	0.443533	0.486338	0.596944	0.515456	0.496322	0.550605	0.416808	0.402158	0.51744
2005-12-01	0.654502	0.894791	0.504033	0.441097	0.504717	0.366436	0.291092	0	0.766121	0.593647	0.314268	0.503244	0.357593	0.551475	0.314402	0.715005	0.434094	0.418235	0.543269	0.543442	0.439999	0.455879	0.445257	0.468949	0.49865	0.600542	0.460448	0.36445	0.382548	0.622131	0.363696	0.77757	0.392453	0.504302	0.515805	0.404447	0.353341	0.559978	0.367758	0.43991	0.381447	0.454117	0.539612	0.462666	0.433759	0.491291	0.375496	0.345723	0.479996
2006-03-01	0.495382	0.506595	0.524476	0.746097	0.561258	0.759753	0.775172	0.766121	0	0.796425	0.735272	0.563509	0.69985	0.492212	0.757499	0.456448	0.712312	0.788612	0.884538	0.527927	0.666331	0.635217	0.64823	0.543692	0.728632	0.438456	0.825665	0.680579	0.723682	0.496436	0.678109	0.453394	0.70418	0.551551	0.551302	0.699597	0.705142	0.485517	0.73863	0.720028	0.790268	0.737446	0.909455	0.868703	0.629742	0.5417	0.751714	0.775378	0.669213
2006-07-01	0.757641	0.850815	0.58129	0.41328	0.554559	0.487323	0.475206	0.593647	0.796425	0	0.62526	0.573575	0.566138	0.520515	0.483264	0.730952	0.482449	0.51958	0.710829	0.647062	0.489881	0.699347	0.701298	0.61753	0.707931	0.651844	0.75766	0.656146	0.691361	0.757854	0.662704	0.818166	0.587499	0.56878	0.522961	0.484145	0.645524	0.746211	0.653502	0.602917	0.614721	0.614186	0.743425	0.747916	0.695119	0.680903	0.573408	0.539902	0.591284
2007-02-01	0.656341	0.874756	0.513687	0.501959	0.486982	0.413172	0.362528	0.314268	0.735272	0.62526	0	0.520993	0.405018	0.569531	0.416484	0.688931	0.435357	0.46554	0.572621	0.585314	0.463186	0.443655	0.431216	0.413549	0.531316	0.598979	0.505777	0.402835	0.398804	0.586766	0.384945	0.759964	0.425195	0.52871	0.542012	0.466961	0.382512	0.567295	0.413087	0.506912	0.467241	0.49746	0.584135	0.517566	0.407482	0.490903	0.406096	0.38507	0.495861
2007-04-01	0.530948	0.730938	0.327217	0.371556	0.453029	0.516975	0.444779	0.503244	0.563509	0.573575	0.520993	0	0.34708	0.252899	0.384321	0.517915	0.502788	0.533395	0.787496	0.297601	0.484763	0.502752	0.536749	0.41192	0.455078	0.455502	0.72758	0.447971	0.496869	0.436952	0.396883	0.588851	0.463515	0.376755	0.452415	0.466247	0.517716	0.462416	0.534511	0.391323	0.500342	0.58921	0.830143	0.736337	0.429666	0.379645	0.546081	0.537714	0.54565
2007-05-01	0.661046	0.848257	0.429613	0.404891	0.481381	0.419805	0.336627	0.357593	0.69985	0.566138	0.405018	0.34708	0	0.442707	0.344569	0.628821	0.413457	0.420663	0.671559	0.433344	0.444521	0.497462	0.452531	0.439452	0.43813	0.554233	0.589121	0.394073	0.432814	0.577056	0.35204	0.714842	0.396188	0.459229	0.489335	0.382998	0.427939	0.555921	0.449821	0.375614	0.421059	0.532059	0.701637	0.610864	0.431168	0.423056	0.421624	0.395058	0.526273
2007-09-01	0.510524	0.663265	0.390386	0.403258	0.414394	0.532269	0.479493	0.551475	0.492212	0.520515	0.569531	0.252899	0.442707	0	0.444553	0.484384	0.47529	0.548283	0.780256	0.348703	0.453898	0.561084	0.588708	0.410828	0.590172	0.39058	0.760562	0.517718	0.589005	0.488064	0.513984	0.527048	0.520661	0.384637	0.394284	0.44872	0.581532	0.463032	0.609165	0.493342	0.590391	0.62383	0.811244	0.761679	0.484741	0.409865	0.570886	0.563112	0.544701
2007-11-01	0.644918	0.878553	0.495112	0.314203	0.483046	0.319405	0.285711	0.314402	0.757499	0.483264	0.416484	0.384321	0.344569	0.444553	0	0.714257	0.410635	0.408003	0.626859	0.49486	0.431117	0.506874	0.524063	0.492941	0.517843	0.58252	0.55779	0.397291	0.41595	0.632482	0.403774	0.778894	0.412502	0.456382	0.517151	0.399002	0.371102	0.583466	0.412479	0.362393	0.377329	0.435327	0.623137	0.532675	0.485932	0.509828	0.386028	0.348317	0.458887
2008-04-01	0.596818	0.632833	0.454887	0.691852	0.525776	0.714153	0.72081	0.715005	0.456448	0.730952	0.688931	0.517915	0.628821	0.484384	0.714257	0	0.663431	0.738794	0.858384	0.458658	0.619131	0.636747	0.65329	0.509466	0.659708	0.410945	0.805102	0.640538	0.69426	0.495588	0.641127	0.361724	0.651589	0.506381	0.521761	0.642919	0.690123	0.540197	0.709309	0.657253	0.726051	0.722343	0.871168	0.842794	0.602243	0.53378	0.69565	0.709199	0.658596
2008-06-01	0.677639	0.815767	0.462831	0.394422	0.411704	0.404355	0.425244	0.434094	0.712312	0.482449	0.435357	0.502788	0.413457	0.47529	0.410635	0.663431	0	0.321279	0.609998	0.522335	0.340183	0.559491	0.568101	0.430752	0.576601	0.520518	0.619514	0.464207	0.488904	0.636281	0.44571	0.739814	0.384416	0.434648	0.427162	0.342455	0.45852	0.615575	0.463792	0.485192	0.460905	0.43905	0.710024	0.635462	0.503317	0.529042	0.368539	0.320448	0.451207
2008-07-01	0.713692	0.888585	0.532079	0.423753	0.483412	0.395058	0.40584	0.418235	0.788612	0.51958	0.46554	0.533395	0.420663	0.548283	0.408003	0.738794	0.321279	0	0.549797	0.554098	0.451346	0.552934	0.574477	0.505354	0.544903	0.615978	0.567304	0.470196	0.472872	0.650464	0.464883	0.798676	0.367295	0.497719	0.536684	0.380304	0.471627	0.654678	0.45665	0.453057	0.379635	0.41508	0.675969	0.547256	0.524885	0.567883	0.356915	0.365225	0.519001
2008-08-01	0.801695	0.934435	0.782499	0.701339	0.670646	0.524668	0.569797	0.543269	0.884538	0.710829	0.572621	0.787496	0.671559	0.780256	0.626859	0.858384	0.609998	0.549797	0	0.805279	0.667964	0.64511	0.671605	0.710328	0.77671	0.766941	0.534745	0.645908	0.653442	0.798001	0.673845	0.873832	0.640975	0.755976	0.749232	0.651762	0.586197	0.749373	0.607174	0.74197	0.645589	0.55383	0.536943	0.489714	0.725591	0.760995	0.542915	0.580507	0.654204
2009-04-01	0.497023	0.70189	0.36095	0.537521	0.480212	0.566911	0.565838	0.543442	0.527927	0.647062	0.585314	0.297601	0.433344	0.348703	0.49486	0.458658	0.522335	0.554098	0.805279	0	0.50599	0.538595	0.578432	0.431673	0.429531	0.408965	0.746632	0.471681	0.51167	0.446578	0.431074	0.50288	0.473094	0.375123	0.44765	0.488633	0.56135	0.433253	0.539435	0.377914	0.502945	0.602242	0.841045	0.757138	0.431103	0.390278	0.554344	0.548065	0.569819
2009-07-01	0.625647	0.761968	0.442444	0.410228	0.426211	0.472183	0.481995	0.439999	0.666331	0.489881	0.463186	0.484763	0.444521	0.453898	0.431117	0.619131	0.340183	0.451346	0.667964	0.50599	0	0.544379	0.510262	0.399264	0.548813	0.461186	0.59058	0.447141	0.499076	0.615587	0.450353	0.684241	0.458659	0.413907	0.349362	0.293247	0.472767	0.529228	0.510151	0.481005	0.489071	0.430966	0.682289	0.657855	0.501037	0.465006	0.40172	0.371861	0.377397
2010-01-01	0.497887	0.748665	0.495637	0.597787	0.517926	0.552744	0.539364	0.455879	0.635217	0.699347	0.443655	0.502752	0.497462	0.561084	0.506874	0.636747	0.559491	0.552934	0.64511	0.538595	0.544379	0	0.351754	0.454482	0.563063	0.537514	0.58838	0.399069	0.400883	0.498562	0.401915	0.63472	0.464284	0.480253	0.523691	0.494356	0.454787	0.40586	0.375448	0.519318	0.505056	0.518516	0.658929	0.555558	0.422952	0.476727	0.519803	0.548304	0.523881
2010-02-01	0.618564	0.781481	0.478013	0.610271	0.550985	0.564892	0.516594	0.445257	0.64823	0.701298	0.431216	0.536749	0.452531	0.588708	0.524063	0.65329	0.568101	0.574477	0.671605	0.578432	0.510262	0.351754	0	0.454425	0.559172	0.576808	0.520789	0.404177	0.445207	0.577657	0.431305	0.682165	0.523289	0.542031	0.554756	0.503279	0.452112	0.413436	0.45803	0.536799	0.548331	0.517297	0.657304	0.579171	0.476421	0.443711	0.517342	0.545582	0.513021
2010-03-01	0.550714	0.627202	0.387108	0.525955	0.421801	0.50757	0.48564	0.468949	0.543692	0.61753	0.413549	0.41192	0.439452	0.410828	0.492941	0.509466	0.430752	0.505354	0.710328	0.431673	0.399264	0.454482	0.454425	0	0.548872	0.381346	0.639544	0.446948	0.46878	0.49244	0.398324	0.540938	0.469749	0.416713	0.405967	0.444366	0.468762	0.430152	0.481214	0.498902	0.517879	0.523656	0.748196	0.663717	0.341723	0.344347	0.467331	0.472598	0.526706
2010-05-01	0.663437	0.887931	0.501249	0.574391	0.540706	0.569438	0.551365	0.49865	0.728632	0.707931	0.531316	0.455078	0.43813	0.590172	0.517843	0.659708	0.576601	0.544903	0.77671	0.429531	0.548813	0.563063	0.559172	0.548872	0	0.592255	0.671524	0.399864	0.387062	0.563494	0.365769	0.728686	0.40084	0.471169	0.5745	0.539785	0.537275	0.551824	0.464422	0.352729	0.398627	0.54032	0.80998	0.704278	0.456017	0.457072	0.524953	0.517774	0.550035
2010-07-01	0.508767	0.560757	0.394599	0.570537	0.434329	0.635237	0.635114	0.600542	0.438456	0.651844	0.598979	0.455502	0.554233	0.39058	0.58252	0.410945	0.520518	0.615978	0.766941	0.408965	0.461186	0.537514	0.576808	0.381346	0.592255	0	0.72232	0.536396	0.578412	0.496678	0.515482	0.423347	0.543205	0.382546	0.363725	0.492518	0.588803	0.445557	0.576874	0.5564	0.601777	0.591274	0.820765	0.763025	0.51841	0.432634	0.557342	0.583197	0.533917
2010-10-01	0.758599	0.900159	0.678571	0.678254	0.65584	0.569464	0.535836	0.460448	0.825665	0.75766	0.505777	0.72758	0.589121	0.760562	0.55779	0.805102	0.619514	0.567304	0.534745	0.746632	0.59058	0.58838	0.520789	0.639544	0.671524	0.72232	0	0.513944	0.535002	0.751408	0.581812	0.843061	0.599787	0.710191	0.685073	0.594642	0.489568	0.635877	0.542929	0.663894	0.586633	0.483616	0.511578	0.469986	0.635566	0.65258	0.517528	0.528446	0.543628
2010-11-01	0.578299	0.826687	0.465098	0.49879	0.428838	0.478828	0.448495	0.36445	0.680579	0.656146	0.402835	0.447971	0.394073	0.517718	0.397291	0.640538	0.464207	0.470196	0.645908	0.471681	0.447141	0.399069	0.404177	0.446948	0.399864	0.536396	0.513944	0	0.215003	0.488798	0.271374	0.68273	0.366766	0.438584	0.504839	0.420516	0.346702	0.459938	0.344091	0.411431	0.409916	0.439375	0.669275	0.553716	0.387866	0.45116	0.43991	0.431383	0.417887
2010-12-01	0.619276	0.860746	0.520508	0.528808	0.476319	0.504545	0.473456	0.382548	0.723682	0.691361	0.398804	0.496869	0.432814	0.589005	0.41595	0.69426	0.488904	0.472872	0.653442	0.51167	0.499076	0.400883	0.445207	0.46878	0.387062	0.578412	0.535002	0.215003	0	0.495802	0.272221	0.729359	0.338117	0.476917	0.556192	0.470976	0.373383	0.491885	0.306773	0.404618	0.371958	0.436607	0.695211	0.538273	0.372099	0.480388	0.443409	0.434308	0.48335
2011-01-01	0.480274	0.677317	0.477547	0.633305	0.483365	0.683711	0.642855	0.622131	0.496436	0.757854	0.586766	0.436952	0.577056	0.488064	0.632482	0.495588	0.636281	0.650464	0.798001	0.446578	0.615587	0.498562	0.577657	0.49244	0.563494	0.496678	0.751408	0.488798	0.495802	0	0.470587	0.496922	0.581409	0.495699	0.542588	0.599554	0.556585	0.422283	0.558601	0.599926	0.622137	0.642184	0.832734	0.737109	0.451007	0.505754	0.662014	0.655955	0.614844
2011-02-01	0.574519	0.828311	0.449842	0.499461	0.467494	0.486891	0.464798	0.363696	0.678109	0.662704	0.384945	0.396883	0.35204	0.513984	0.403774	0.641127	0.44571	0.464883	0.673845	0.431074	0.450353	0.401915	0.431305	0.398324	0.365769	0.515482	0.581812	0.271374	0.272221	0.470587	0	0.696705	0.328626	0.40625	0.48807	0.405028	0.374955	0.447539	0.310318	0.342788	0.37033	0.465278	0.713374	0.577452	0.316794	0.398874	0.421778	0.415261	0.477342
2011-03-01	0.527332	0.476319	0.557866	0.762797	0.615804	0.805939	0.791365	0.77757	0.453394	0.818166	0.759964	0.588851	0.714842	0.527048	0.778894	0.361724	0.739814	0.798676	0.873832	0.50288	0.684241	0.63472	0.682165	0.540938	0.728686	0.423347	0.843061	0.68273	0.729359	0.496922	0.696705	0	0.70927	0.552324	0.577602	0.702187	0.732496	0.46591	0.742123	0.717255	0.772335	0.753257	0.90353	0.858281	0.635654	0.589481	0.781607	0.797314	0.697012
2011-04-01	0.631921	0.854481	0.470728	0.447063	0.460175	0.449824	0.453583	0.392453	0.70418	0.587499	0.425195	0.463515	0.396188	0.520661	0.412502	0.651589	0.384416	0.367295	0.640975	0.473094	0.458659	0.464284	0.523289	0.469749	0.40084	0.543205	0.599787	0.366766	0.338117	0.581409	0.328626	0.70927	0	0.378973	0.471759	0.392869	0.432072	0.52709	0.332322	0.34931	0.275285	0.41677	0.713181	0.583357	0.437448	0.465268	0.351964	0.370303	0.48527
2011-05-01	0.488126	0.685836	0.356573	0.445939	0.353803	0.513982	0.527498	0.504302	0.551551	0.56878	0.52871	0.376755	0.459229	0.384637	0.456382	0.506381	0.434648	0.497719	0.755976	0.375123	0.413907	0.480253	0.542031	0.416713	0.471169	0.382546	0.710191	0.438584	0.476917	0.495699	0.40625	0.552324	0.378973	0	0.29885	0.378551	0.473975	0.446313	0.485028	0.38794	0.45372	0.495409	0.768866	0.684772	0.456348	0.421327	0.485283	0.488257	0.473953
2011-06-01	0.551418	0.670643	0.332351	0.439302	0.382596	0.544719	0.558552	0.515805	0.551302	0.522961	0.542012	0.452415	0.489335	0.394284	0.517151	0.521761	0.427162	0.536684	0.749232	0.44765	0.349362	0.523691	0.554756	0.405967	0.5745	0.363725	0.685073	0.504839	0.556192	0.542588	0.48807	0.577602	0.471759	0.29885	0	0.344197	0.532923	0.478183	0.538541	0.487223	0.524107	0.516073	0.753309	0.72619	0.506148	0.434437	0.476838	0.467461	0.504782
2011-07-01	0.632508	0.796246	0.42529	0.359823	0.43427	0.434613	0.425834	0.404447	0.699597	0.484145	0.466961	0.466247	0.382998	0.44872	0.399002	0.642919	0.342455	0.380304	0.651762	0.488633	0.293247	0.494356	0.503279	0.444366	0.539785	0.492518	0.594642	0.420516	0.470976	0.599554	0.405028	0.702187	0.392869	0.378551	0.344197	0	0.42041	0.530375	0.442669	0.406443	0.423963	0.444431	0.663857	0.616237	0.491492	0.488055	0.386927	0.357554	0.417359
2011-10-01	0.6343	0.841313	0.519091	0.508761	0.479287	0.440724	0.408443	0.353341	0.705142	0.645524	0.382512	0.517716	0.427939	0.581532	0.371102	0.690123	0.45852	0.471627	0.586197	0.56135	0.472767	0.454787	0.452112	0.468762	0.537275	0.588803	0.489568	0.346702	0.373383	0.556585	0.374955	0.732496	0.432072	0.473975	0.532923	0.42041	0	0.514826	0.360365	0.465511	0.436074	0.385208	0.510838	0.461938	0.455186	0.533739	0.417269	0.375588	0.43843
2012-01-01	0.46765	0.598257	0.417855	0.631679	0.505012	0.656797	0.633537	0.559978	0.485517	0.746211	0.567295	0.462416	0.555921	0.463032	0.583466	0.540197	0.615575	0.654678	0.749373	0.433253	0.529228	0.40586	0.413436	0.430152	0.551824	0.445557	0.635877	0.459938	0.491885	0.422283	0.447539	0.46591	0.52709	0.446313	0.478183	0.530375	0.514826	0	0.482295	0.528122	0.566062	0.555244	0.763383	0.679187	0.414941	0.388768	0.601442	0.605669	0.508966
2012-02-01	0.617189	0.862854	0.531274	0.514211	0.509058	0.483515	0.462781	0.367758	0.73863	0.653502	0.413087	0.534511	0.449821	0.609165	0.412479	0.709309	0.463792	0.45665	0.607174	0.539435	0.510151	0.375448	0.45803	0.481214	0.464422	0.576874	0.542929	0.344091	0.306773	0.558601	0.310318	0.742123	0.332322	0.485028	0.538541	0.442669	0.360365	0.482295	0	0.423498	0.353701	0.375979	0.635405	0.499824	0.419814	0.499456	0.376972	0.399366	0.483523
2012-05-01	0.655119	0.858697	0.446203	0.440542	0.535051	0.455549	0.461742	0.43991	0.720028	0.602917	0.506912	0.391323	0.375614	0.493342	0.362393	0.657253	0.485192	0.453057	0.74197	0.377914	0.481005	0.519318	0.536799	0.498902	0.352729	0.5564	0.663894	0.411431	0.404618	0.599926	0.342788	0.717255	0.34931	0.38794	0.487223	0.406443	0.465511	0.528122	0.423498	0	0.30374	0.475967	0.740372	0.648442	0.438723	0.435334	0.450309	0.411564	0.513771
2012-06-01	0.68272	0.903399	0.514326	0.473631	0.522422	0.447463	0.443533	0.381447	0.790268	0.614721	0.467241	0.500342	0.421059	0.590391	0.377329	0.726051	0.460905	0.379635	0.645589	0.502945	0.489071	0.505056	0.548331	0.517879	0.398627	0.601777	0.586633	0.409916	0.371958	0.622137	0.37033	0.772335	0.275285	0.45372	0.524107	0.423963	0.436074	0.566062	0.353701	0.30374	0	0.39362	0.687419	0.567928	0.466911	0.491359	0.349105	0.340357	0.509501
2012-07-01	0.67511	0.830333	0.537339	0.495194	0.488348	0.456267	0.486338	0.454117	0.737446	0.614186	0.49746	0.58921	0.532059	0.62383	0.435327	0.722343	0.43905	0.41508	0.55383	0.602242	0.430966	0.518516	0.517297	0.523656	0.54032	0.591274	0.483616	0.439375	0.436607	0.642184	0.465278	0.753257	0.41677	0.495409	0.516073	0.444431	0.385208	0.555244	0.375979	0.475967	0.39362	0	0.559031	0.502569	0.578424	0.575768	0.353922	0.36062	0.432078
2012-10-01	0.815535	0.947675	0.799695	0.727483	0.7528	0.574594	0.596944	0.539612	0.909455	0.743425	0.584135	0.830143	0.701637	0.811244	0.623137	0.871168	0.710024	0.675969	0.536943	0.841045	0.682289	0.658929	0.657304	0.748196	0.80998	0.820765	0.511578	0.669275	0.695211	0.832734	0.713374	0.90353	0.713181	0.768866	0.753309	0.663857	0.510838	0.763383	0.635405	0.740372	0.687419	0.559031	0	0.442726	0.739006	0.789394	0.579552	0.586206	0.636447
2012-12-01	0.752667	0.932621	0.736923	0.6757	0.684283	0.560415	0.515456	0.462666	0.868703	0.747916	0.517566	0.736337	0.610864	0.761679	0.532675	0.842794	0.635462	0.547256	0.489714	0.757138	0.657855	0.555558	0.579171	0.663717	0.704278	0.763025	0.469986	0.553716	0.538273	0.737109	0.577452	0.858281	0.583357	0.684772	0.72619	0.616237	0.461938	0.679187	0.499824	0.648442	0.567928	0.502569	0.442726	0	0.618194	0.711223	0.519042	0.540973	0.627561
2013-01-01	0.580273	0.757836	0.466021	0.558328	0.49388	0.547487	0.496322	0.433759	0.629742	0.695119	0.407482	0.429666	0.431168	0.484741	0.485932	0.602243	0.503317	0.524885	0.725591	0.431103	0.501037	0.422952	0.476421	0.341723	0.456017	0.51841	0.635566	0.387866	0.372099	0.451007	0.316794	0.635654	0.437448	0.456348	0.506148	0.491492	0.455186	0.414941	0.419814	0.438723	0.466911	0.578424	0.739006	0.618194	0	0.393445	0.515627	0.480817	0.563589
2013-03-01	0.543918	0.706253	0.392492	0.551346	0.505727	0.576274	0.550605	0.491291	0.5417	0.680903	0.490903	0.379645	0.423056	0.409865	0.509828	0.53378	0.529042	0.567883	0.760995	0.390278	0.465006	0.476727	0.443711	0.344347	0.457072	0.432634	0.65258	0.45116	0.480388	0.505754	0.398874	0.589481	0.465268	0.421327	0.434437	0.488055	0.533739	0.388768	0.499456	0.435334	0.491359	0.575768	0.789394	0.711223	0.393445	0	0.519159	0.52673	0.536439
2013-05-01	0.686774	0.882815	0.519377	0.433079	0.48441	0.412399	0.416808	0.375496	0.751714	0.573408	0.406096	0.546081	0.421624	0.570886	0.386028	0.69565	0.368539	0.356915	0.542915	0.554344	0.40172	0.519803	0.517342	0.467331	0.524953	0.557342	0.517528	0.43991	0.443409	0.662014	0.421778	0.781607	0.351964	0.485283	0.476838	0.386927	0.417269	0.601442	0.376972	0.450309	0.349105	0.353922	0.579552	0.519042	0.515627	0.519159	0	0.247542	0.451895
2013-06-01	0.696205	0.889412	0.503633	0.388901	0.473882	0.397878	0.402158	0.345723	0.775378	0.539902	0.38507	0.537714	0.395058	0.563112	0.348317	0.709199	0.320448	0.365225	0.580507	0.548065	0.371861	0.548304	0.545582	0.472598	0.517774	0.583197	0.528446	0.431383	0.434308	0.655955	0.415261	0.797314	0.370303	0.488257	0.467461	0.357554	0.375588	0.605669	0.399366	0.411564	0.340357	0.36062	0.586206	0.540973	0.480817	0.52673	0.247542	0	0.43242
2013-07-01	0.636818	0.792972	0.527538	0.476623	0.443528	0.485884	0.51744	0.479996	0.669213	0.591284	0.495861	0.54565	0.526273	0.544701	0.458887	0.658596	0.451207	0.519001	0.654204	0.569819	0.377397	0.523881	0.513021	0.526706	0.550035	0.533917	0.543628	0.417887	0.48335	0.614844	0.477342	0.697012	0.48527	0.473953	0.504782	0.417359	0.43843	0.508966	0.483523	0.513771	0.509501	0.432078	0.636447	0.627561	0.563589	0.536439	0.451895	0.43242	0
2013-12-01	0.709	0.927895	0.691903	0.66321	0.656303	0.546196	0.501766	0.39429	0.840219	0.739794	0.482163	0.693371	0.568185	0.733553	0.504729	0.821103	0.620107	0.532758	0.493541	0.692608	0.61805	0.448176	0.477881	0.613725	0.617743	0.717681	0.425086	0.479539	0.452972	0.699744	0.496727	0.821071	0.518835	0.657117	0.686417	0.568263	0.443001	0.581948	0.406794	0.574511	0.487724	0.487667	0.511697	0.348812	0.525844	0.631056	0.488558	0.52746	0.592385
2014-01-01	0.691651	0.914086	0.629716	0.59517	0.603873	0.484614	0.44442	0.353792	0.804257	0.689365	0.438754	0.632471	0.515998	0.674329	0.435286	0.779824	0.558216	0.482234	0.49745	0.643779	0.56827	0.426516	0.46822	0.568029	0.582562	0.665287	0.480427	0.444976	0.426204	0.672268	0.452547	0.801207	0.469074	0.568972	0.627279	0.51025	0.376829	0.56881	0.34384	0.505736	0.431729	0.428405	0.497541	0.36356	0.510763	0.586285	0.402415	0.445995	0.532735
2014-02-01	0.723357	0.920753	0.644092	0.620419	0.634816	0.521127	0.475088	0.375021	0.811089	0.701248	0.433561	0.658399	0.533343	0.688728	0.489902	0.783411	0.572784	0.502906	0.474615	0.678408	0.578506	0.447504	0.461693	0.584455	0.612342	0.671179	0.460991	0.488923	0.467569	0.700444	0.492972	0.810114	0.501208	0.618933	0.637447	0.52591	0.437124	0.591154	0.396547	0.56172	0.480078	0.459036	0.493728	0.391938	0.533487	0.583534	0.430205	0.475031	0.558658
2014-03-01	0.667133	0.883187	0.507479	0.529379	0.555562	0.463111	0.415154	0.29295	0.744495	0.650757	0.349603	0.532859	0.415078	0.60829	0.38896	0.693179	0.490831	0.474045	0.574739	0.557962	0.483667	0.406714	0.419349	0.469734	0.500556	0.580091	0.486542	0.40455	0.392483	0.627298	0.362994	0.762206	0.405901	0.510315	0.526578	0.440294	0.372558	0.525911	0.322706	0.43887	0.380712	0.444467	0.563239	0.472984	0.420413	0.465663	0.353293	0.378201	0.499719
2014-04-01	0.639518	0.512739	0.66019	0.84767	0.692841	0.882569	0.889566	0.867966	0.55153	0.848296	0.844097	0.712433	0.831498	0.641985	0.853493	0.500685	0.795837	0.874015	0.917822	0.661522	0.728879	0.734766	0.750805	0.605669	0.865089	0.535746	0.868841	0.803205	0.833006	0.656445	0.806802	0.42892	0.844435	0.680802	0.649941	0.786566	0.821822	0.602377	0.832816	0.84053	0.882542	0.802785	0.930874	0.922629	0.769519	0.633949	0.851346	0.868546	0.782283
2014-05-01	0.552817	0.660901	0.330623	0.4319	0.391098	0.528066	0.522512	0.492629	0.584703	0.532771	0.532239	0.406761	0.472215	0.404667	0.477942	0.51155	0.389771	0.514106	0.759386	0.393292	0.387012	0.505227	0.56391	0.37542	0.533237	0.357495	0.709839	0.48187	0.518246	0.51874	0.449219	0.568359	0.443828	0.292393	0.278652	0.378846	0.511104	0.474093	0.503154	0.436903	0.49457	0.508217	0.780997	0.708775	0.456403	0.432189	0.47894	0.460362	0.491167
2014-06-01	0.711178	0.923207	0.662696	0.596106	0.59103	0.514081	0.545818	0.46956	0.81814	0.682454	0.521824	0.668449	0.554501	0.696849	0.497686	0.793572	0.501018	0.392211	0.492573	0.653601	0.582868	0.508086	0.574728	0.600652	0.607319	0.671343	0.559564	0.488557	0.461875	0.691798	0.483956	0.817594	0.429121	0.604472	0.630183	0.525349	0.479345	0.615506	0.365216	0.53467	0.40251	0.400742	0.594668	0.445374	0.571638	0.638879	0.384717	0.432126	0.561299
2014-07-01	0.712629	0.900378	0.633977	0.541411	0.537482	0.399445	0.475407	0.450889	0.802227	0.580576	0.487952	0.67201	0.578306	0.658768	0.456619	0.754425	0.490077	0.525963	0.505573	0.679723	0.496095	0.564989	0.586555	0.577373	0.650758	0.637988	0.55404	0.504301	0.529393	0.71293	0.540955	0.808723	0.542158	0.593199	0.584793	0.492682	0.44479	0.636683	0.486835	0.580534	0.511709	0.475172	0.478351	0.505922	0.589779	0.634644	0.451143	0.427818	0.467827
2014-08-01	0.655588	0.845745	0.509244	0.446596	0.460239	0.34889	0.389	0.353825	0.735502	0.535745	0.409896	0.530797	0.457713	0.539281	0.314302	0.689092	0.395654	0.428381	0.577852	0.537023	0.40056	0.493708	0.517901	0.452205	0.533839	0.541799	0.53879	0.403968	0.432099	0.630676	0.410214	0.749622	0.40898	0.453882	0.469001	0.373297	0.329991	0.545554	0.397518	0.419884	0.396247	0.392833	0.535987	0.501528	0.467003	0.519234	0.345015	0.327544	0.407207
2014-09-01	0.788771	0.944087	0.751273	0.663688	0.669927	0.511356	0.521249	0.502696	0.850332	0.6413	0.533196	0.783607	0.669291	0.752071	0.595423	0.822716	0.638291	0.613539	0.497294	0.788054	0.624537	0.611871	0.608807	0.679121	0.754184	0.754231	0.521454	0.601849	0.636463	0.776022	0.665225	0.849507	0.659508	0.732247	0.692932	0.605654	0.540696	0.714887	0.580606	0.719105	0.65001	0.567703	0.363861	0.47828	0.685787	0.726794	0.540698	0.553954	0.578918
2014-10-01	0.760609	0.94173	0.740594	0.667522	0.664231	0.521132	0.524114	0.470052	0.847252	0.682614	0.519152	0.761195	0.63623	0.737124	0.558426	0.817502	0.63623	0.639551	0.545607	0.755842	0.61888	0.58972	0.585852	0.672252	0.725274	0.740958	0.538687	0.578433	0.604138	0.769405	0.62835	0.85189	0.643019	0.714614	0.686558	0.593658	0.530596	0.692113	0.57035	0.688567	0.625275	0.589923	0.398181	0.494614	0.653139	0.697308	0.549994	0.544387	0.592955
2014-11-01	0.762953	0.947449	0.776039	0.717897	0.711402	0.565788	0.560857	0.487016	0.870443	0.743136	0.553199	0.77583	0.654786	0.767919	0.584704	0.849532	0.692988	0.643282	0.552356	0.776286	0.685657	0.576212	0.595973	0.699732	0.734601	0.778215	0.562132	0.591454	0.605806	0.774732	0.636675	0.859375	0.649547	0.74291	0.740135	0.640757	0.557107	0.685249	0.551657	0.698531	0.627018	0.613082	0.450402	0.465192	0.648853	0.726253	0.583062	0.617018	0.656637
2015-06-01	0.693705	0.873456	0.623526	0.59412	0.594084	0.556508	0.570368	0.510678	0.773744	0.623733	0.561019	0.684299	0.610134	0.691284	0.52702	0.738403	0.567239	0.639245	0.643977	0.68003	0.48419	0.600674	0.556795	0.609966	0.667809	0.649654	0.534497	0.539146	0.569369	0.744409	0.587145	0.785641	0.615197	0.638221	0.603263	0.555683	0.548301	0.619396	0.551697	0.635307	0.609822	0.494094	0.59564	0.63348	0.667344	0.605789	0.504254	0.511298	0.481471
2015-07-01	0.65481	0.860718	0.485976	0.379689	0.45155	0.337738	0.409757	0.400273	0.736541	0.426566	0.481842	0.515909	0.461809	0.505624	0.322661	0.691631	0.376638	0.42541	0.634472	0.522074	0.356069	0.560943	0.561168	0.482892	0.564064	0.53485	0.601721	0.452769	0.488062	0.678198	0.471205	0.772978	0.452684	0.458649	0.448248	0.359876	0.449265	0.597671	0.464192	0.436486	0.426229	0.415579	0.602594	0.610032	0.552333	0.533616	0.364627	0.346439	0.400926
2015-08-01	0.7628	0.936472	0.740492	0.675777	0.681734	0.524267	0.567198	0.524412	0.855592	0.642322	0.574448	0.758385	0.650097	0.751536	0.566222	0.828713	0.60998	0.567543	0.471653	0.752248	0.645607	0.571005	0.628816	0.671446	0.746323	0.717765	0.625911	0.597485	0.604284	0.764414	0.627659	0.853765	0.611809	0.702722	0.6854	0.59993	0.576332	0.694199	0.533275	0.684376	0.594143	0.554592	0.477645	0.478655	0.679003	0.730492	0.530179	0.55494	0.629403
2015-09-01	0.783891	0.945423	0.756028	0.695707	0.71284	0.564883	0.581829	0.53168	0.862592	0.697806	0.57218	0.763039	0.642167	0.75588	0.582123	0.838313	0.643198	0.578842	0.507517	0.766223	0.676382	0.592552	0.632063	0.687155	0.754415	0.741037	0.631343	0.612702	0.619511	0.771333	0.636077	0.859181	0.630379	0.722545	0.715616	0.622767	0.567981	0.701131	0.561986	0.687467	0.615056	0.588181	0.501546	0.426612	0.665969	0.730273	0.564794	0.589156	0.657705
2015-10-01	0.818228	0.958804	0.833865	0.769386	0.79129	0.650157	0.658347	0.603988	0.913569	0.771545	0.644017	0.839817	0.720089	0.825329	0.667284	0.897961	0.729387	0.681663	0.568876	0.853391	0.749474	0.66253	0.683337	0.765165	0.829739	0.815428	0.660034	0.698351	0.711219	0.843694	0.721203	0.902954	0.72927	0.80648	0.791626	0.701583	0.643091	0.772993	0.653817	0.774961	0.715263	0.674386	0.507189	0.557089	0.736162	0.799775	0.655705	0.682345	0.741833
2015-11-01	0.771087	0.946596	0.797485	0.743541	0.749357	0.620874	0.619794	0.543753	0.881016	0.755655	0.593861	0.800534	0.689021	0.795698	0.612685	0.866323	0.707754	0.655698	0.58924	0.806464	0.712267	0.579765	0.62948	0.718633	0.776042	0.783149	0.622809	0.636168	0.635531	0.799099	0.656278	0.871725	0.677746	0.763623	0.758099	0.66758	0.603944	0.710756	0.573467	0.727169	0.659809	0.624891	0.52584	0.515656	0.675363	0.74816	0.610521	0.645107	0.694647
2015-12-01	0.768183	0.939977	0.805463	0.77308	0.755136	0.642957	0.637591	0.542525	0.881485	0.8037	0.576139	0.804328	0.682626	0.808812	0.636148	0.869866	0.733968	0.704533	0.641417	0.817947	0.731365	0.559406	0.583059	0.718655	0.759486	0.80071	0.587619	0.635882	0.622934	0.796194	0.642272	0.875568	0.684571	0.784323	0.783282	0.69725	0.620927	0.7013	0.596158	0.732436	0.679803	0.679072	0.582533	0.545453	0.651356	0.743889	0.666543	0.671483	0.698666
2016-01-01	0.642024	0.855291	0.644714	0.672175	0.577506	0.566935	0.575734	0.507488	0.749217	0.717058	0.478623	0.622612	0.558099	0.660902	0.540671	0.720274	0.619929	0.651336	0.694328	0.643518	0.601767	0.491868	0.501273	0.536665	0.633631	0.652312	0.647456	0.502309	0.487318	0.627417	0.498258	0.760126	0.596576	0.618586	0.626692	0.601014	0.538702	0.567771	0.529911	0.605971	0.607251	0.650802	0.673213	0.634467	0.492926	0.546748	0.613886	0.606021	0.607433
2016-02-01	0.705658	0.905299	0.671153	0.668732	0.644877	0.538043	0.536285	0.439079	0.796713	0.696475	0.471749	0.674805	0.574735	0.710306	0.518567	0.765023	0.618633	0.601921	0.618771	0.690262	0.606535	0.477227	0.486451	0.573737	0.643461	0.686725	0.574483	0.530293	0.517235	0.711775	0.507594	0.816651	0.573123	0.662063	0.662176	0.591659	0.532827	0.59702	0.495092	0.604339	0.567666	0.584902	0.580859	0.54632	0.53266	0.589543	0.545037	0.553666	0.594286
2016-03-01	0.67399	0.885048	0.540978	0.441124	0.592399	0.44349	0.385208	0.393569	0.760803	0.558786	0.426906	0.433593	0.414031	0.491157	0.333118	0.720709	0.527106	0.526629	0.681202	0.551568	0.51748	0.483054	0.484503	0.476789	0.56461	0.634581	0.59676	0.484852	0.477432	0.667029	0.435352	0.781536	0.495842	0.571887	0.573733	0.47776	0.522485	0.569054	0.470593	0.448621	0.486159	0.572552	0.649876	0.59738	0.441914	0.493431	0.488412	0.47167	0.560288
2016-04-01	0.59231	0.694635	0.454481	0.441939	0.496039	0.573472	0.531309	0.599057	0.60361	0.532215	0.584457	0.337983	0.506412	0.362833	0.459329	0.5784	0.533645	0.603749	0.806815	0.445595	0.484431	0.581892	0.597562	0.433391	0.619681	0.496608	0.767291	0.575623	0.616487	0.582088	0.54821	0.670924	0.59794	0.481045	0.453279	0.521497	0.61168	0.555843	0.627745	0.535183	0.630348	0.633182	0.846585	0.795287	0.529305	0.45831	0.589685	0.588038	0.573932
2016-05-01	0.565849	0.704844	0.362299	0.402264	0.420341	0.483469	0.499085	0.518736	0.601821	0.457886	0.564166	0.400387	0.455472	0.408013	0.43031	0.545211	0.458669	0.546422	0.768043	0.438656	0.396343	0.536523	0.575184	0.445716	0.583911	0.452683	0.722309	0.517997	0.572731	0.600053	0.531919	0.653118	0.514291	0.384146	0.349601	0.402893	0.55307	0.541382	0.553448	0.460747	0.544663	0.541881	0.75927	0.742329	0.536911	0.464595	0.49763	0.490017	0.480443
2016-07-01	0.700325	0.851209	0.546242	0.448144	0.500344	0.395346	0.469909	0.476929	0.791162	0.397898	0.546681	0.570024	0.539897	0.562081	0.409307	0.741338	0.416407	0.434554	0.58469	0.558139	0.444898	0.617659	0.663341	0.563188	0.614302	0.600749	0.673899	0.541812	0.567853	0.715189	0.547684	0.806611	0.49331	0.523297	0.501719	0.442519	0.535113	0.667794	0.508914	0.510717	0.478731	0.469034	0.621555	0.593194	0.611538	0.621744	0.445606	0.42923	0.518477
2016-08-01	0.798761	0.938843	0.731631	0.665557	0.669961	0.518716	0.55058	0.48899	0.861514	0.63021	0.547288	0.748697	0.62515	0.732088	0.566387	0.810439	0.58843	0.549074	0.433608	0.757087	0.626281	0.616549	0.636591	0.662437	0.74015	0.712477	0.612288	0.606581	0.624291	0.782629	0.624362	0.855466	0.615024	0.703541	0.683068	0.584366	0.567731	0.718977	0.561898	0.679623	0.599937	0.576852	0.487785	0.50473	0.665501	0.71549	0.521768	0.534291	0.635232
2016-12-01	0.673102	0.919108	0.666293	0.636136	0.610047	0.461481	0.484417	0.406453	0.803659	0.693771	0.462176	0.656466	0.550807	0.708622	0.447868	0.785179	0.587512	0.497891	0.527176	0.660672	0.608346	0.463513	0.502371	0.592896	0.611043	0.695114	0.520905	0.459625	0.446125	0.674102	0.485317	0.813973	0.508511	0.60707	0.670671	0.5698	0.412333	0.594458	0.402255	0.538264	0.479125	0.457522	0.497574	0.35967	0.523564	0.619177	0.473828	0.494174	0.561334
2017-01-01	0.546001	0.782766	0.509511	0.535493	0.468168	0.504891	0.478761	0.405966	0.649139	0.658834	0.392304	0.483207	0.467319	0.53916	0.428493	0.633112	0.510106	0.543209	0.646331	0.494016	0.438994	0.376783	0.346345	0.429718	0.484466	0.540946	0.534769	0.353226	0.385284	0.556669	0.384697	0.667489	0.460766	0.481522	0.523825	0.468839	0.391631	0.420374	0.411293	0.483889	0.498351	0.477785	0.659254	0.560555	0.442474	0.444823	0.48138	0.479826	0.411689
2017-02-01	0.590631	0.824367	0.416575	0.400797	0.43325	0.357763	0.37285	0.349596	0.698869	0.530741	0.357033	0.391902	0.318192	0.481519	0.275553	0.652619	0.386048	0.417249	0.660535	0.428005	0.413717	0.439378	0.455316	0.38247	0.456715	0.54414	0.587768	0.366532	0.365052	0.569313	0.319932	0.739584	0.367824	0.415165	0.46186	0.385062	0.371106	0.52721	0.376356	0.347846	0.373688	0.437028	0.667443	0.565755	0.404988	0.42586	0.379417	0.355366	0.464237
2017-03-01	0.570916	0.717563	0.377009	0.443683	0.389441	0.451071	0.455904	0.423946	0.637879	0.523764	0.423101	0.39771	0.405872	0.430458	0.380114	0.577212	0.379079	0.479263	0.706164	0.408896	0.383294	0.48289	0.495073	0.337083	0.502101	0.450432	0.638793	0.421938	0.440235	0.564049	0.390748	0.655753	0.415634	0.390879	0.393534	0.412733	0.433901	0.481779	0.429589	0.418195	0.455268	0.467696	0.730545	0.652854	0.41144	0.403094	0.437861	0.407966	0.482671
2017-04-01	0.52285	0.612085	0.359422	0.528519	0.475859	0.581032	0.542614	0.588823	0.488826	0.600717	0.572846	0.330873	0.493602	0.336848	0.513732	0.432886	0.540294	0.59041	0.825509	0.327741	0.529557	0.552453	0.606164	0.408967	0.566287	0.365988	0.785073	0.538309	0.560748	0.448165	0.507571	0.472062	0.524836	0.411866	0.463332	0.506585	0.579494	0.47623	0.594394	0.47658	0.600404	0.644264	0.86422	0.788258	0.461642	0.445457	0.608918	0.600456	0.604374
2017-05-01	0.593046	0.790705	0.398869	0.396608	0.440544	0.416718	0.416586	0.430411	0.675026	0.52846	0.473443	0.363934	0.381913	0.407239	0.331399	0.630059	0.416125	0.413966	0.714694	0.378236	0.455389	0.507148	0.553969	0.433886	0.437843	0.502041	0.680745	0.388936	0.393022	0.552414	0.360867	0.676258	0.35386	0.361603	0.452443	0.412373	0.419175	0.50964	0.410021	0.295945	0.368038	0.448101	0.742182	0.644366	0.413428	0.45479	0.432994	0.401481	0.49637
2017-06-01	0.639567	0.858753	0.443698	0.370489	0.497606	0.400652	0.359608	0.353197	0.734947	0.519043	0.431363	0.365939	0.306362	0.449514	0.272714	0.685112	0.417001	0.382898	0.652073	0.435115	0.44201	0.466523	0.49661	0.471593	0.451262	0.561036	0.609228	0.388721	0.380466	0.600838	0.342545	0.743378	0.350382	0.449534	0.493454	0.376577	0.424169	0.533848	0.357466	0.298821	0.307886	0.437003	0.696627	0.593017	0.447697	0.445345	0.389843	0.374283	0.483724
2017-07-01	0.663143	0.820408	0.503677	0.412248	0.447934	0.406027	0.456884	0.460158	0.750375	0.439319	0.525831	0.510727	0.49074	0.500089	0.388812	0.715967	0.365916	0.387851	0.638845	0.519071	0.426253	0.579857	0.646773	0.51676	0.559944	0.568829	0.691092	0.502473	0.507435	0.652973	0.495512	0.765314	0.415757	0.446177	0.466114	0.396412	0.489829	0.617436	0.456811	0.413559	0.401224	0.447655	0.705475	0.628828	0.54025	0.580276	0.420927	0.389289	0.488959
2017-08-01	0.733185	0.885838	0.552171	0.377211	0.543034	0.441363	0.455781	0.537151	0.801534	0.382629	0.568412	0.509965	0.515637	0.494384	0.401435	0.738786	0.46774	0.49545	0.663257	0.612571	0.469144	0.644955	0.668256	0.579939	0.665133	0.640479	0.71415	0.580785	0.61973	0.712908	0.597637	0.809956	0.54464	0.56674	0.54097	0.460501	0.603577	0.681773	0.594382	0.539907	0.555122	0.57475	0.676074	0.707687	0.615248	0.635214	0.518623	0.47178	0.524649
2017-09-01	0.741483	0.913941	0.610818	0.498535	0.556798	0.385744	0.39177	0.348235	0.820274	0.50773	0.405413	0.639541	0.528022	0.631916	0.427736	0.751029	0.460991	0.477383	0.488875	0.655927	0.465488	0.542513	0.556082	0.55683	0.639509	0.650263	0.534813	0.515939	0.533579	0.725265	0.53429	0.831242	0.498086	0.584828	0.557152	0.448617	0.452293	0.656593	0.477449	0.563947	0.482093	0.484328	0.458102	0.48241	0.556932	0.609232	0.383201	0.385821	0.496583
2017-10-01	0.715893	0.915946	0.612122	0.519652	0.566365	0.385738	0.385328	0.339037	0.820823	0.554056	0.424839	0.628506	0.515327	0.631815	0.394917	0.765228	0.490935	0.463814	0.466112	0.63396	0.525534	0.509073	0.551818	0.563912	0.617417	0.658075	0.544427	0.494575	0.505259	0.708658	0.50223	0.825549	0.474896	0.575261	0.589945	0.462213	0.428977	0.642498	0.450095	0.534234	0.45172	0.500927	0.477778	0.440994	0.537667	0.61521	0.39298	0.416942	0.520983
2017-11-01	0.65313	0.880879	0.586664	0.51164	0.485172	0.368074	0.406908	0.352724	0.772477	0.57084	0.391193	0.582911	0.477955	0.608961	0.382371	0.720051	0.453133	0.462165	0.535854	0.594987	0.50648	0.46748	0.515084	0.501375	0.564723	0.619324	0.559468	0.425331	0.423319	0.651861	0.424183	0.784121	0.42994	0.518636	0.567672	0.466959	0.392666	0.583114	0.372709	0.500757	0.443199	0.467303	0.54604	0.463312	0.473879	0.568115	0.391341	0.388942	0.479027
2017-12-01	0.550582	0.789421	0.488842	0.520676	0.429114	0.452447	0.481062	0.428761	0.668014	0.623071	0.419368	0.488417	0.476972	0.54616	0.4301	0.6475	0.49636	0.508896	0.651309	0.514807	0.465484	0.356444	0.419301	0.440818	0.503259	0.528062	0.571918	0.335525	0.362184	0.531836	0.347303	0.683531	0.435624	0.463552	0.495393	0.443677	0.415899	0.448903	0.391187	0.464924	0.452426	0.494024	0.675307	0.584345	0.403064	0.475126	0.480987	0.480494	0.426589
2018-02-01	0.573801	0.835643	0.479992	0.489036	0.433518	0.392481	0.449373	0.383161	0.704053	0.582675	0.430836	0.474082	0.441193	0.53914	0.368281	0.663412	0.472851	0.492842	0.655556	0.455643	0.464462	0.459027	0.520638	0.455916	0.464679	0.553439	0.614122	0.398978	0.422999	0.602293	0.382671	0.724238	0.401453	0.44113	0.496241	0.466787	0.436289	0.525653	0.384025	0.415361	0.399325	0.477347	0.664692	0.589426	0.457321	0.47407	0.426603	0.42102	0.476609
2018-03-01	0.605221	0.810751	0.483628	0.504636	0.414848	0.431016	0.474152	0.444462	0.687151	0.57995	0.40424	0.496279	0.484058	0.534357	0.384779	0.657786	0.413641	0.480107	0.67855	0.483741	0.4695	0.518661	0.571646	0.425216	0.479123	0.533615	0.653602	0.422074	0.399647	0.595267	0.390527	0.72826	0.387702	0.428293	0.491441	0.47928	0.432709	0.540682	0.401387	0.411523	0.409942	0.452307	0.707315	0.60595	0.426677	0.510762	0.418253	0.398098	0.487775
2018-04-01	0.574824	0.709076	0.330134	0.484534	0.495905	0.550396	0.50652	0.521885	0.567022	0.598297	0.531821	0.290404	0.422521	0.375146	0.476552	0.524192	0.530349	0.563796	0.816796	0.330125	0.483939	0.487189	0.50394	0.424974	0.443905	0.462767	0.743763	0.457694	0.514756	0.471483	0.408435	0.574473	0.491478	0.399362	0.455056	0.471206	0.549245	0.43	0.541321	0.39058	0.540441	0.594502	0.851054	0.761867	0.424302	0.396461	0.581755	0.582743	0.54301
2018-05-01	0.589602	0.740422	0.330974	0.350408	0.475758	0.4941	0.423163	0.486497	0.614719	0.517077	0.516666	0.270038	0.357185	0.314397	0.396001	0.54545	0.474227	0.505363	0.776906	0.381719	0.461978	0.514102	0.535519	0.437569	0.468357	0.459759	0.735884	0.438289	0.49527	0.531626	0.423085	0.605604	0.423903	0.377077	0.420331	0.424366	0.524916	0.497455	0.522658	0.371233	0.482702	0.586454	0.819799	0.732366	0.437368	0.426385	0.547193	0.509639	0.548925
2018-06-01	0.655591	0.850686	0.507149	0.441046	0.473115	0.416001	0.459074	0.408175	0.761315	0.496474	0.469892	0.518391	0.481259	0.543971	0.399545	0.719634	0.373074	0.348595	0.562207	0.517812	0.438747	0.516416	0.588629	0.49756	0.516297	0.568134	0.63144	0.452256	0.445149	0.648048	0.432125	0.76719	0.355595	0.44752	0.477277	0.4021	0.471785	0.595464	0.388552	0.4254	0.355477	0.401464	0.66263	0.543243	0.511318	0.533851	0.371124	0.377261	0.49395
2018-07-01	0.655847	0.823854	0.539058	0.453398	0.435743	0.424994	0.494079	0.471866	0.752466	0.434751	0.536473	0.565683	0.537742	0.555441	0.434822	0.714328	0.398421	0.402245	0.59573	0.561522	0.414539	0.586966	0.64571	0.531417	0.566235	0.573763	0.678284	0.500881	0.520212	0.655452	0.516579	0.768923	0.444017	0.465033	0.471741	0.425028	0.512144	0.641211	0.477034	0.491901	0.428398	0.444939	0.690889	0.629959	0.58205	0.584143	0.415125	0.402532	0.4726
[truncated: 45 more columns]

## Sheet: Fig4_bc_virus
Pairwise Bray-Curtis distance of free dsDNA viral community
	2009-07-01	2010-02-01	2010-03-01	2010-05-01	2010-07-01	2010-10-01	2010-11-01	2010-12-01	2011-01-01	2011-02-01	2011-04-01	2011-05-01	2011-06-01	2011-07-01	2011-10-01	2012-01-01	2012-02-01	2012-05-01	2012-06-01	2012-07-01	2012-12-01	2013-01-01	2013-03-01	2013-05-01	2013-06-01	2013-07-01	2013-12-01	2014-01-01	2014-02-01	2014-04-01	2014-05-01	2014-07-01	2014-09-01
2009-07-01	0	0.688806	0.702511	0.626197	0.587689	0.638161	0.572842	0.608798	0.709006	0.644965	0.612997	0.586887	0.55997	0.501372	0.62153	0.715549	0.663161	0.57068	0.528516	0.574299	0.740531	0.6943	0.661933	0.678917	0.559217	0.556369	0.701456	0.694857	0.729393	0.720563	0.635262	0.773142	0.793598
2010-02-01	0.688806	0	0.380897	0.612198	0.689313	0.581341	0.56805	0.515419	0.624574	0.536245	0.681789	0.721018	0.692712	0.66065	0.578508	0.590946	0.467636	0.548112	0.656568	0.532093	0.476547	0.495789	0.56854	0.619661	0.596514	0.636635	0.445366	0.378124	0.372498	0.649865	0.644143	0.781761	0.551453
2010-03-01	0.702511	0.380897	0	0.57068	0.67494	0.637661	0.607822	0.563957	0.645692	0.538374	0.669515	0.702024	0.696198	0.690022	0.615961	0.569048	0.479467	0.576141	0.668823	0.582265	0.568296	0.519624	0.5282	0.622386	0.615248	0.647139	0.571365	0.535102	0.544544	0.617051	0.608397	0.763662	0.693243
2010-05-01	0.626197	0.612198	0.57068	0	0.525715	0.607902	0.540996	0.562823	0.630315	0.566506	0.664497	0.664477	0.603221	0.60615	0.595293	0.680569	0.61527	0.533025	0.618589	0.603283	0.727298	0.631131	0.592228	0.653096	0.546948	0.617751	0.673008	0.664087	0.694741	0.643157	0.611338	0.758784	0.786718
2010-07-01	0.587689	0.689313	0.67494	0.525715	0	0.64209	0.566144	0.614106	0.692773	0.638417	0.630289	0.583469	0.5589	0.56976	0.655569	0.700539	0.655096	0.604553	0.594008	0.625421	0.750267	0.699608	0.656689	0.686298	0.595927	0.607439	0.718082	0.709088	0.735063	0.679228	0.600475	0.7568	0.816203
2010-10-01	0.638161	0.581341	0.637661	0.607902	0.64209	0	0.325524	0.367514	0.568992	0.487136	0.670957	0.710449	0.629384	0.583582	0.488388	0.643166	0.568198	0.525516	0.606491	0.512856	0.629152	0.597015	0.62876	0.659852	0.530823	0.567706	0.576294	0.570863	0.604426	0.696365	0.689577	0.815768	0.687246
2010-11-01	0.572842	0.56805	0.607822	0.540996	0.566144	0.325524	0	0.239181	0.491986	0.406738	0.609857	0.639864	0.558665	0.510606	0.452559	0.608241	0.528036	0.476372	0.560162	0.499137	0.629614	0.55058	0.56313	0.612533	0.484997	0.527139	0.560256	0.564436	0.614765	0.649723	0.632643	0.777925	0.712166
2010-12-01	0.608798	0.515419	0.563957	0.562823	0.614106	0.367514	0.239181	0	0.431203	0.302127	0.620134	0.674258	0.608559	0.558231	0.423395	0.582137	0.489442	0.455707	0.565397	0.471132	0.594449	0.486847	0.534661	0.591206	0.50551	0.554607	0.516673	0.508816	0.565961	0.639511	0.642987	0.78294	0.695062
2011-01-01	0.709006	0.624574	0.645692	0.630315	0.692773	0.568992	0.491986	0.431203	0	0.413529	0.694712	0.726908	0.688482	0.670384	0.571382	0.636641	0.601692	0.593646	0.675061	0.61199	0.683522	0.583833	0.614597	0.664681	0.617365	0.64832	0.644516	0.629653	0.669044	0.674187	0.696607	0.806361	0.765072
2011-02-01	0.644965	0.536245	0.538374	0.566506	0.638417	0.487136	0.406738	0.302127	0.413529	0	0.589342	0.660437	0.621929	0.592417	0.4446	0.540332	0.458852	0.468576	0.586416	0.503829	0.597701	0.461149	0.488848	0.563101	0.513158	0.573045	0.549048	0.528262	0.572973	0.614922	0.630944	0.774075	0.735865
2011-04-01	0.612997	0.681789	0.669515	0.664497	0.630289	0.670957	0.609857	0.620134	0.694712	0.589342	0	0.412799	0.523854	0.501018	0.63543	0.615946	0.56431	0.580906	0.501741	0.557525	0.679098	0.667935	0.575623	0.616398	0.568781	0.58624	0.694565	0.669503	0.69276	0.714176	0.602124	0.740005	0.814479
2011-05-01	0.586887	0.721018	0.702024	0.664477	0.583469	0.710449	0.639864	0.674258	0.726908	0.660437	0.412799	0	0.401569	0.434548	0.686127	0.667677	0.630788	0.652337	0.535865	0.630971	0.731768	0.718598	0.649695	0.658475	0.610619	0.607215	0.741663	0.723631	0.738412	0.710118	0.557571	0.715122	0.832214
2011-06-01	0.55997	0.692712	0.696198	0.603221	0.5589	0.629384	0.558665	0.608559	0.688482	0.621929	0.523854	0.401569	0	0.335002	0.60211	0.682447	0.635074	0.570676	0.536053	0.571031	0.724915	0.688854	0.650157	0.674661	0.533516	0.558051	0.695569	0.684969	0.709628	0.68855	0.598533	0.746916	0.793638
2011-07-01	0.501372	0.66065	0.690022	0.60615	0.56976	0.583582	0.510606	0.558231	0.670384	0.592417	0.501018	0.434548	0.335002	0	0.532602	0.667082	0.60002	0.506082	0.453277	0.501041	0.699984	0.658656	0.627369	0.639135	0.515675	0.528396	0.65648	0.643461	0.671436	0.690694	0.611947	0.763353	0.775374
2011-10-01	0.62153	0.578508	0.615961	0.595293	0.655569	0.488388	0.452559	0.423395	0.571382	0.4446	0.63543	0.686127	0.60211	0.532602	0	0.564097	0.469287	0.447472	0.569568	0.471611	0.616581	0.522682	0.567753	0.622654	0.495443	0.539704	0.549801	0.542946	0.590248	0.658081	0.664673	0.806504	0.71327
2012-01-01	0.715549	0.590946	0.569048	0.680569	0.700539	0.643166	0.608241	0.582137	0.636641	0.540332	0.615946	0.667677	0.682447	0.667082	0.564097	0	0.326894	0.579528	0.653859	0.588973	0.5346	0.549017	0.534527	0.62299	0.612491	0.631181	0.595628	0.587921	0.601033	0.652468	0.624467	0.772314	0.731574
2012-02-01	0.663161	0.467636	0.479467	0.61527	0.655096	0.568198	0.528036	0.489442	0.601692	0.458852	0.56431	0.630788	0.635074	0.60002	0.469287	0.326894	0	0.447053	0.576827	0.471267	0.468965	0.45946	0.464098	0.566292	0.517179	0.571706	0.501756	0.461492	0.493053	0.620951	0.570355	0.744677	0.682073
2012-05-01	0.57068	0.548112	0.576141	0.533025	0.604553	0.525516	0.476372	0.455707	0.593646	0.468576	0.580906	0.652337	0.570676	0.506082	0.447472	0.579528	0.447053	0	0.403924	0.311183	0.608039	0.503141	0.485773	0.538303	0.411892	0.520003	0.545315	0.514836	0.562962	0.623796	0.610138	0.767001	0.719273
2012-06-01	0.528516	0.656568	0.668823	0.618589	0.594008	0.606491	0.560162	0.565397	0.675061	0.586416	0.501741	0.535865	0.536053	0.453277	0.569568	0.653859	0.576827	0.403924	0	0.330279	0.677728	0.623183	0.566858	0.586752	0.482199	0.537834	0.647267	0.626987	0.665403	0.687143	0.614107	0.760409	0.777908
2012-07-01	0.574299	0.532093	0.582265	0.603283	0.625421	0.512856	0.499137	0.471132	0.61199	0.503829	0.557525	0.630971	0.571031	0.501041	0.471611	0.588973	0.471267	0.311183	0.330279	0	0.558615	0.505966	0.528965	0.556347	0.441309	0.501134	0.517336	0.486585	0.519685	0.630775	0.611238	0.769659	0.675171
2012-12-01	0.740531	0.476547	0.568296	0.727298	0.750267	0.629152	0.629614	0.594449	0.683522	0.597701	0.679098	0.731768	0.724915	0.699984	0.616581	0.5346	0.468965	0.608039	0.677728	0.558615	0	0.410121	0.530854	0.641219	0.612145	0.640693	0.446521	0.419717	0.428017	0.683404	0.667945	0.796912	0.553723
2013-01-01	0.6943	0.495789	0.519624	0.631131	0.699608	0.597015	0.55058	0.486847	0.583833	0.461149	0.667935	0.718598	0.688854	0.658656	0.522682	0.549017	0.45946	0.503141	0.623183	0.505966	0.410121	0	0.368062	0.547511	0.525412	0.594973	0.473554	0.455712	0.491741	0.60749	0.623248	0.769591	0.672357
2013-03-01	0.661933	0.56854	0.5282	0.592228	0.656689	0.62876	0.56313	0.534661	0.614597	0.488848	0.575623	0.649695	0.650157	0.627369	0.567753	0.534527	0.464098	0.485773	0.566858	0.528965	0.530854	0.368062	0	0.46288	0.474195	0.561408	0.566178	0.539989	0.5783	0.591467	0.581756	0.744709	0.754466
2013-05-01	0.678917	0.619661	0.622386	0.653096	0.686298	0.659852	0.612533	0.591206	0.664681	0.563101	0.616398	0.658475	0.674661	0.639135	0.622654	0.62299	0.566292	0.538303	0.586752	0.556347	0.641219	0.547511	0.46288	0	0.488218	0.582474	0.613984	0.599594	0.621815	0.656437	0.628343	0.773409	0.785047
2013-06-01	0.559217	0.596514	0.615248	0.546948	0.595927	0.530823	0.484997	0.50551	0.617365	0.513158	0.568781	0.610619	0.533516	0.515675	0.495443	0.612491	0.517179	0.411892	0.482199	0.441309	0.612145	0.525412	0.474195	0.488218	0	0.347284	0.566575	0.544859	0.598938	0.625737	0.562264	0.741503	0.729705
2013-07-01	0.556369	0.636635	0.647139	0.617751	0.607439	0.567706	0.527139	0.554607	0.64832	0.573045	0.58624	0.607215	0.558051	0.528396	0.539704	0.631181	0.571706	0.520003	0.537834	0.501134	0.640693	0.594973	0.561408	0.582474	0.347284	0	0.597648	0.585607	0.625926	0.63618	0.568091	0.751606	0.740324
2013-12-01	0.701456	0.445366	0.571365	0.673008	0.718082	0.576294	0.560256	0.516673	0.644516	0.549048	0.694565	0.741663	0.695569	0.65648	0.549801	0.595628	0.501756	0.545315	0.647267	0.517336	0.446521	0.473554	0.566178	0.613984	0.566575	0.597648	0	0.246974	0.291961	0.623312	0.64811	0.794775	0.510909
2014-01-01	0.694857	0.378124	0.535102	0.664087	0.709088	0.570863	0.564436	0.508816	0.629653	0.528262	0.669503	0.723631	0.684969	0.643461	0.542946	0.587921	0.461492	0.514836	0.626987	0.486585	0.419717	0.455712	0.539989	0.599594	0.544859	0.585607	0.246974	0	0.174963	0.597538	0.624531	0.778405	0.502419
2014-02-01	0.729393	0.372498	0.544544	0.694741	0.735063	0.604426	0.614765	0.565961	0.669044	0.572973	0.69276	0.738412	0.709628	0.671436	0.590248	0.601033	0.493053	0.562962	0.665403	0.519685	0.428017	0.491741	0.5783	0.621815	0.598938	0.625926	0.291961	0.174963	0	0.58718	0.635589	0.78816	0.479429
2014-04-01	0.720563	0.649865	0.617051	0.643157	0.679228	0.696365	0.649723	0.639511	0.674187	0.614922	0.714176	0.710118	0.68855	0.690694	0.658081	0.652468	0.620951	0.623796	0.687143	0.630775	0.683404	0.60749	0.591467	0.656437	0.625737	0.63618	0.623312	0.597538	0.58718	0	0.547881	0.749408	0.748504
2014-05-01	0.635262	0.644143	0.608397	0.611338	0.600475	0.689577	0.632643	0.642987	0.696607	0.630944	0.602124	0.557571	0.598533	0.611947	0.664673	0.624467	0.570355	0.610138	0.614107	0.611238	0.667945	0.623248	0.581756	0.628343	0.562264	0.568091	0.64811	0.624531	0.635589	0.547881	0	0.610433	0.740798
2014-07-01	0.773142	0.781761	0.763662	0.758784	0.7568	0.815768	0.777925	0.78294	0.806361	0.774075	0.740005	0.715122	0.746916	0.763353	0.806504	0.772314	0.744677	0.767001	0.760409	0.769659	0.796912	0.769591	0.744709	0.773409	0.741503	0.751606	0.794775	0.778405	0.78816	0.749408	0.610433	0	0.853137
2014-09-01	0.793598	0.551453	0.693243	0.786718	0.816203	0.687246	0.712166	0.695062	0.765072	0.735865	0.814479	0.832214	0.793638	0.775374	0.71327	0.731574	0.682073	0.719273	0.777908	0.675171	0.553723	0.672357	0.754466	0.785047	0.729705	0.740324	0.510909	0.502419	0.479429	0.748504	0.740798	0.853137	0

## Sheet: Fig6_SAR11
ASV composition of SAR11 in the free-living size fraction
	2005-01-01	2005-02-01	2005-03-01	2005-04-01	2005-05-01	2005-06-01	2005-07-01	2005-08-01	2005-09-01	2005-10-01	2005-11-01	2005-12-01	2006-01-01	2006-02-01	2006-03-01	2006-04-01	2006-07-01	2006-08-01	2006-09-01	2006-10-01	2007-02-01	2007-04-01	2007-05-01	2007-06-01	2007-08-01	2007-09-01	2007-11-01	2007-12-01	2008-03-01	2008-04-01	2008-05-01	2008-06-01	2008-07-01	2008-08-01	2008-10-01	2008-11-01	2008-12-01	2009-02-01	2009-03-01	2009-04-01	2009-05-01	2009-06-01	2009-07-01	2009-08-01	2009-09-01	2009-10-01	2009-11-01	2009-12-01	2010-01-01
SAR11 ASV_1 Clade I	0.421418	NA	0.72208	0.88568	0.771576	0.745766	NA	NA	0.554341	0.617813	0.580952	0.447339	0.546681	0.413043	0.792422	0.780044	0.799559	0.646622	0.606227	0.408346	0.41802	0.825755	0.620775	0.421996	0.526218	0.777917	0.677961	0.502218	NA	0.772849	0.62813	0.540632	0.562018	0.144279	NA	NA	NA	0.527268	NA	0.835897	0.728522	0.486817	0.539435	0.570499	0.166357	NA	NA	0.373282	0.367692
SAR11 ASV_1 Clade I	0.251885	NA	0.0869621	0.0336943	0.0805067	0.0685976	NA	NA	0.115968	0.125893	0.144621	0.17094	0.187078	0.199833	0.0378913	0.0706482	0.0572687	0.109459	0.135165	0.2731	0.193655	0.0653605	0.141395	0.200407	0.0728538	0.0622459	0.0796467	0.175222	NA	0.0604839	0.133724	0.133183	0.170262	0.287452	NA	NA	NA	0.225107	NA	0.0765325	0.0927336	0.18337	0.105249	0.0931786	0.118827	NA	NA	0.262912	0.275247
SAR11 ASV_3 Clade II	0.126395	NA	0.10707	0.0806258	0.0938171	0.123984	NA	NA	0.216758	0.128147	0.115697	0.161566	0.108981	0.171405	0.14168	0.111435	0.0932452	0.140991	0.138095	0.11997	0.206091	0.0533952	0.0964341	0.153157	0.295128	0.10635	0.120674	0.109316	NA	0.107527	0.127331	0.17532	0.116718	0.159204	NA	NA	NA	0.0674867	NA	0.0341453	0.0923381	0.136277	0.22638	0.189698	0.222281	NA	NA	0.107701	0.125285
SAR11 ASV_4 Clade I	0.200302	NA	0.0838883	0	0.0541005	0.0616531	NA	NA	0.112933	0.128147	0.15873	0.220154	0.157259	0.215719	0.0280066	0.0378733	0.0499266	0.102928	0.120513	0.198584	0.182234	0.0554891	0.141395	0.22444	0.1058	0.0534876	0.121718	0.213245	NA	0.0591398	0.110815	0.150865	0.151002	0.409066	NA	NA	NA	0.180138	NA	0.0534256	0.0864063	0.193536	0.128937	0.146624	0.492535	NA	NA	0.256106	0.231777
ASV composition of SAR11 in the particle-assocated size fraction
	2005-01-01	2005-02-01	2005-03-01	2005-04-01	2005-05-01	2005-06-01	2005-07-01	2005-08-01	2005-09-01	2005-10-01	2005-11-01	2005-12-01	2006-01-01	2006-02-01	2006-03-01	2006-04-01	2006-07-01	2006-08-01	2006-09-01	2006-10-01	2007-02-01	2007-04-01	2007-05-01	2007-06-01	2007-08-01	2007-09-01	2007-11-01	2007-12-01	2008-03-01	2008-04-01	2008-05-01	2008-06-01	2008-07-01	2008-08-01	2008-10-01	2008-11-01	2008-12-01	2009-02-01	2009-03-01	2009-04-01	2009-05-01	2009-06-01	2009-07-01	2009-08-01	2009-09-01	2009-10-01	2009-11-01	2009-12-01	2010-01-01
SAR11 ASV_1 Clade I	0.255562	0.331337	NA	0.845561	0.708183	0.47378	0.30727	0.171939	0.252101	0.33459	0.329427	0.219083	NA	NA	0.556199	NA	0.587254	NA	NA	NA	0.226277	0.586225	0.502821	NA	NA	0.422619	0.332467	NA	0.455277	0.560328	NA	0.380579	0.351633	0.0632608	0.091375	0.272546	0.193357	NA	0.420579	0.641203	NA	NA	NA	NA	NA	0.0473792	0.10207	NA	0.194189
SAR11 ASV_1 Clade I	0.20227	0.138563	NA	0.0421671	0.0817292	0.152472	0.183505	0.262287	0.152993	0.174539	0.171737	0.220832	NA	NA	0.0735765	NA	0.0708819	NA	NA	NA	0.139969	0.120204	0.171121	NA	NA	0.126769	0.132084	NA	0.165673	0.113744	NA	0.176832	0.203912	0.219314	0.182795	0.18058	0.181055	NA	0.135759	0.115451	NA	NA	NA	NA	NA	0.122179	0.281656	NA	0.239546
SAR11 ASV_3 Clade II	0.268369	0.311647	NA	0.098564	0.15083	0.297831	0.345703	0.283675	0.462744	0.325927	0.325727	0.315882	NA	NA	0.317846	NA	0.256367	NA	NA	NA	0.413853	0.18086	0.147828	NA	NA	0.311771	0.339866	NA	0.194102	0.199654	NA	0.274469	0.231744	0.301793	0.350636	0.228746	0.268643	NA	0.269953	0.112686	NA	NA	NA	NA	NA	0.376982	0.32884	NA	0.257264
SAR11 ASV_4 Clade I	0.273799	0.218454	NA	0.0137076	0.0592581	0.0759171	0.163522	0.282099	0.132161	0.164944	0.173109	0.244203	NA	NA	0.0523786	NA	0.0854974	NA	NA	NA	0.219901	0.112711	0.178231	NA	NA	0.138841	0.195584	NA	0.184949	0.126273	NA	0.168119	0.212711	0.415632	0.375193	0.318128	0.356945	NA	0.173709	0.13066	NA	NA	NA	NA	NA	0.45346	0.287434	NA	0.309001
[truncated: 100 more columns]

## Sheet: Fig6_Cyano
ASV composition of Cyanobacteria in the free-living size fraction
	2005-01-01	2005-02-01	2005-03-01	2005-04-01	2005-05-01	2005-06-01	2005-07-01	2005-08-01	2005-09-01	2005-10-01	2005-11-01	2005-12-01	2006-01-01	2006-02-01	2006-03-01	2006-04-01	2006-07-01	2006-08-01	2006-09-01	2006-10-01	2007-02-01	2007-04-01	2007-05-01	2007-06-01	2007-08-01	2007-09-01	2007-11-01	2007-12-01	2008-03-01	2008-04-01	2008-05-01	2008-06-01	2008-07-01	2008-08-01	2008-10-01	2008-11-01	2008-12-01	2009-02-01	2009-03-01	2009-04-01	2009-05-01	2009-06-01	2009-07-01	2009-08-01	2009-09-01	2009-10-01	2009-11-01	2009-12-01	2010-01-01
Cynao ASV_1 Syn IV	0.82505	NA	0.677928	NA	0.583099	0.582569	NA	NA	0.674699	0.582418	0.465798	0.338936	0.472946	0.136882	NA	0	0.389535	0.159401	0.212569	0.170965	0.326733	0.698925	0.387097	0.303618	0.75	1	0.624361	0.251613	NA	NA	0	0.295455	0.14128	0	NA	NA	NA	0.550532	NA	0.616611	0.686491	0.114919	0.672	0.570312	0.445451	NA	NA	0.180157	0.385542
Cyano ASV_2 Pro HLI	0	NA	0.23536	NA	0.247887	0.188073	NA	NA	0.325301	0.33281	0.534202	0.585434	0.324649	0.863118	NA	0	0.610465	0.726158	0.606285	0.772684	0.673267	0	0.612903	0.52584	0.106635	0	0.241283	0.748387	NA	NA	0	0.704545	0.85872	0.896067	NA	NA	NA	0.316489	NA	0.0369128	0.0747664	0.839882	0	0	0.500523	NA	NA	0.778938	0.573494
Cyano ASV_3 Syn I	0.17495	NA	0.0867117	NA	0.169014	0.229358	NA	NA	0	0	0	0.0756303	0.202405	0	NA	1	0	0	0	0	0	0.301075	0	0.114987	0.0402844	0	0.0855416	0	NA	NA	1	0	0	0	NA	NA	NA	0.132979	NA	0.346477	0.238743	0.020384	0.328	0.429688	0	NA	NA	0.0409051	0
Cyano ASV_4 Syn VII	0	NA	0	NA	0	0	NA	NA	0	0	0	0	0	0	NA	0	0	0	0	0	0	0	0	0	0	0	0	0	NA	NA	0	0	0	0	NA	NA	NA	0	NA	0	0	0	0	0	0	NA	NA	0	0
Cayno ASV_5 Syn II/Syn II	0	NA	0	NA	0	0	NA	NA	0	0.0847724	0	0	0	0	NA	0	0	0.114441	0.181146	0.0563515	0	0	0	0.0555556	0.103081	0	0.0488145	0	NA	NA	0	0	0	0.103933	NA	NA	NA	0	NA	0	0	0.0248154	0	0	0.0540258	NA	NA	0	0.0409639
Cyano ASV_6 Pro HLII	0	NA	0	NA	0	0	NA	NA	0	0	0	0	0	0	NA	0	0	0	0	0	0	0	0	0	0	0	0	0	NA	NA	0	0	0	0	NA	NA	NA	0	NA	0	0	0	0	0	0	NA	NA	0	0
ASV composition of Cyanobacteria in the particle-assocated size fraction
	2005-01-01	2005-02-01	2005-03-01	2005-04-01	2005-05-01	2005-06-01	2005-07-01	2005-08-01	2005-09-01	2005-10-01	2005-11-01	2005-12-01	2006-01-01	2006-02-01	2006-03-01	2006-04-01	2006-07-01	2006-08-01	2006-09-01	2006-10-01	2007-02-01	2007-04-01	2007-05-01	2007-06-01	2007-08-01	2007-09-01	2007-11-01	2007-12-01	2008-03-01	2008-04-01	2008-05-01	2008-06-01	2008-07-01	2008-08-01	2008-10-01	2008-11-01	2008-12-01	2009-02-01	2009-03-01	2009-04-01	2009-05-01	2009-06-01	2009-07-01	2009-08-01	2009-09-01	2009-10-01	2009-11-01	2009-12-01	2010-01-01
Cynao ASV_1 Syn IV	0.639376	0.623919	NA	0.284279	0.613311	0.667031	0.215077	0.0212154	0.850069	0.769543	0.740677	0.711513	NA	NA	0.377129	NA	0.557853	NA	NA	NA	0.632997	0.584244	0.537993	NA	NA	0.611369	0.686514	NA	0.646753	0.602926	NA	0.705161	0.405434	0.150246	0.0189723	0.655946	0.479167	NA	0.573311	0.671949	NA	NA	NA	NA	NA	0.518359	0.15544	NA	0.638623
Cyano ASV_2 Pro HLI	0.0485016	0.0778099	NA	0	0.0197538	0.0174802	0.270242	0.492185	0.0345359	0.115736	0.114081	0.0987553	NA	NA	0.00973236	NA	0.2403	NA	NA	NA	0.0566	0.00126329	0.0732096	NA	NA	0.000854384	0.0941973	NA	0.0285714	0.00835946	NA	0.0459321	0.213644	0.680944	0.905032	0.186214	0.35409	NA	0.029654	0.0105652	NA	NA	NA	NA	NA	0.440605	0.679332	NA	0.191205
Cyano ASV_3 Syn I	0.300921	0.284145	NA	0.715721	0.364652	0.311486	0.0933899	0.00588216	0.0843294	0.0485805	0.0917162	0.170693	NA	NA	0.611517	NA	0.166563	NA	NA	NA	0.291932	0.411291	0.343548	NA	NA	0.381753	0.152327	NA	0.241864	0.358934	NA	0.196227	0.199447	0.00533344	0.0120111	0.146359	0.137868	NA	0.377265	0.313259	NA	NA	NA	NA	NA	0	0.070236	NA	0.170172
Cyano ASV_4 Syn VII	0	0	NA	0	0	0	0.420557	0.478966	0.0144864	0.00167733	0.00212092	0.00307075	NA	NA	0	NA	0	NA	NA	NA	0	0.00291106	0.044135	NA	NA	0.00294763	0.0130563	NA	0.0826585	0.0297806	NA	0.0522966	0.178816	0.0589986	0.0348888	0.00219527	0.00183824	NA	0	0	NA	NA	NA	NA	NA	0	0	NA	0
Cayno ASV_5 Syn II/Syn II	0.0112017	0.0141265	NA	0	0.00228311	0.00400263	0.000734053	0.00175143	0.0165795	0.0644634	0.0514051	0.0159679	NA	NA	0.00162206	NA	0.0352836	NA	NA	NA	0.0184702	0.000290321	0.00111475	NA	NA	0.00307578	0.0539051	NA	0.000152788	0	NA	0.000383406	0.00265858	0.104478	0.0290956	0.00928599	0.0270374	NA	0.0197694	0.0042261	NA	NA	NA	NA	NA	0.0410367	0.0949914	NA	0
Cyano ASV_6 Pro HLII	0	0	NA	0	0	0	0	0	0	0	0	0	NA	NA	0	NA	0	NA	NA	NA	0	0	0	NA	NA	0	0	NA	0	0	NA	0	0	0	0	0	0	NA	0	0	NA	NA	NA	NA	NA	0	0	NA	0
[truncated: 100 more columns]

[truncated: 2 more sheets: FigS2_Rhodo, FigS2_Flavo]
